# Supplementary material for: Evidence that minocycline treatment confounds the interpretation of neurofilament as a biomarker
Source: Brain Commun. 2025 May 23;7(3):fcaf175. doi: 10.1093/braincomms/fcaf175 (PMC12100619; doi:10.1093/braincomms/fcaf175)
Supplement: fcaf175_Supplementary_Data [file fcaf175_supplementary_data.zip]

Archive with 2 entries (2 files):
- supplementary-material.pdf
- Supplementary_Tables_1-32.xlsx
