# Supplementary material for: Evidence that minocycline treatment confounds the interpretation of neurofilament as a biomarker
Source: Brain Commun. 2025 May 23;7(3):fcaf175. doi: 10.1093/braincomms/fcaf175 (PMC12100619; doi:10.1093/braincomms/fcaf175)
Supplement: fcaf175_Supplementary_Data [file fcaf175_supplementary_data.zip › Supplementary_Tables_1-32.xlsx]

## Sheet: contents
table_number	description
abbrevs
s01	Peptide metrics for TMT in CSF from index case.
s02	Protein abundance quantified by TMT in serial CSF samples from index case.
s03	Number of patients by query type and drug prescribed.
s04	Mean plasma NfL concentrations for well visit and dermatology patients.
s05	Log-linear model coefficients for well visit and dermatology patients.
s06	Health problems and indications for minocycline in hospitalized patients.
s07	Serial inpatient NfL measurements.
s08	Inpatient NfL averaged by on/off minocycline status for each individual.
s09	Longitudinal NfL measurements in naive mice.
s10	Summary of longitudinal NfL measurements in naive mice.
s11	Longitudinal NfL in naive mice summarized by sex.
s12	Individual NfL values in mouse treatment study 1
s13	Summarized NfL values in mouse treatment study 1
s14	Wilcoxon tests on NfL values in mouse treatment study 1
s15	Individual treated animal weights in mouse treatment study 1
s16	Summary of treated animal weights in mouse treatment study 1
s17	RNA-seq differential gene expression analysis from mouse treamtent study 1
s18	Individual NfL values in mouse treatment study 2
s19	Summary of NfL values in mouse treatment study 2
s20	Individual NfL values in mouse treatment study 3
s21	Summary of NfL values in mouse treatment study 3
s22	Individual NfL values in mouse treatment study 4
s23	Summary of NfL values in mouse treatment study 4
s24	Individual weights in mouse treatment study 4
s25	Summary of weights in mouse treatment study 4
s26	TMT differential protein expression in mouse brain after 5 days minocycline in mouse treatment study 4.
s27	Microglial enrichment data in mouse cortex from Mortberg & Gentile 2023
s28	Comparison of experimental parameters and results across 4 mouse studies.
s29	Individual NfL values in co-culture study 1
s30	Summarized NfL values in co-culture study 1
s31	Axonal depolymerization ratio for co-cultures (individual wells).
s32	Axonal depolymerization ratio for co-cultures (summarized).

## Sheet: abbrevs
abbreviation	description
l2fc	log2 fold change
l95	lower bound of 95% confidence interval
u95	upper bound of 95% confidence interval
q25	25th percentile
q75	75th percentile
cv	coefficient of variation

## Sheet: s01
scan_number	gene_symbol	peptide_sequence	protein_id	mean_abundance	mean_techrep_cv
2426	CHGB	R.NHNEGM*VTR.C	sp|P05060|SCG1_HUMAN	122.535	0.0717051
2496	RNASE4	R.QHVHPEETGGSDR.Y	sp|P34096|RNAS4_HUMAN	52.7396	0.115526
2537	CHGB	R.SETHAAGHSQEK.T	sp|P05060|SCG1_HUMAN	308.55	0.185132
2582	CST3	K.ASNDM*YHSR.A	sp|P01034|CYTC_HUMAN	250.266	0.0823796
2583	VSTM2A	K.VNANSHAR.R	sp|Q8TAG5-2|VTM2A_HUMAN	261.804	0.018425
2586	ITIH4	R.NVHSAGAAGSR.M	sp|Q14624-2|ITIH4_HUMAN	63.5839	0.162903
2646	C1QTNF3	R.M*GNGALHGDHQR.F	sp|Q9BXJ4-3|C1QT3_HUMAN	26.992	0.0873655
2658	CST3	K.ASNDM*YHSR.A	sp|P01034|CYTC_HUMAN	75.4996	0.0192025
2670	SOD3	R.GGNQASVENGNAGRR.L	sp|P08294|SODE_HUMAN	250.477	0.057781
2682	VGF	R.SQEETPGHR.R	sp|O15240|VGF_HUMAN	73.1515	0.0943342
2707	B4GAT1	K.EAENQHNK.I	sp|O43505|B4GA1_HUMAN	647.707	0.0323338
2711	CHGB	R.SETHAAGHSQEK.T	sp|P05060|SCG1_HUMAN	47.5344	0.072511
2716	CHGB	R.SETHAAGHSQEK.T	sp|P05060|SCG1_HUMAN	199.414	0.087926
2729	CST3	K.ASNDM*YHSR.A	sp|P01034|CYTC_HUMAN	64.6725	0.111479
2763	CST3	K.ASNDM*YHSR.A	sp|P01034|CYTC_HUMAN	238.177	0.069812
2789	CGREF1	R.GEAGGQAEAR.E	sp|Q99674|CGRE1_HUMAN	128.651	0.151054
2791	VGF	R.SQEETPGHR.R	sp|O15240|VGF_HUMAN	33.9982	0.118108
2803	VGF	R.QAAAQEER.L	sp|O15240|VGF_HUMAN	172.127	0.139199
2808	GSN	R.ANSAGATR.A	sp|P06396|GELS_HUMAN	24.7706	0.109177
2818	SIGLEC14	K.RQGAQVTTER.T	sp|Q08ET2|SIG14_HUMAN	94.0977	0.0679112
2822	ITIH4	R.NVHSAGAAGSR.M	sp|Q14624-2|ITIH4_HUMAN	76.6534	0.109834
2841	VGF	R.EEEEAEQERR.G	sp|O15240|VGF_HUMAN	237.604	0.119015
2886	TMEM132D	R.RPAGDSEEEEDDER.R	sp|Q14C87|T132D_HUMAN	34.4535	0.0683671
2893	ITIH4	R.NVHSAGAAGSR.M	sp|Q14624-2|ITIH4_HUMAN	87.3611	0.0547424
2901	ICAM5	R.GRPSPGVR.C	sp|Q9UMF0|ICAM5_HUMAN	126.78	0.0526831
2938	B2M	R.HPAENGK.S	sp|P61769|B2MG_HUMAN	581.717	0.053162
2939	GSN	R.GASQAGAPQGR.V	sp|P06396|GELS_HUMAN	227.857	0.0242237
2949	SCG3	K.SHEETDSTK.E	sp|Q8WXD2|SCG3_HUMAN	908.505	0.0632372
2965	KNG1	R.GHGLGHGHEQQHGLGHGHK.F	sp|P01042|KNG1_HUMAN	47.0882	0.0511451
2970	IGFBP7	K.RGHYGVQR.T	sp|Q16270|IBP7_HUMAN	22.3897	0.0464425
2981	FSTL1	K.HQETAEK.T	sp|Q12841|FSTL1_HUMAN	628.342	0.0482684
3010	SERPINF1	K.SYGTRPR.V	sp|P36955|PEDF_HUMAN	157.42	0.0544835
3016	CHGA	K.GEQEHSQQK.E	sp|P10645|CMGA_HUMAN	237.072	0.0609412
3024	C7	R.ECNNPPPSGGGR.S	sp|P10643|CO7_HUMAN	24.8576	0.191959
3029	FGA	K.VTSGSTTTTRR.S	sp|P02671|FIBA_HUMAN	121.572	0.0778237
3030	SERPINF2	R.DPTPEQTHR.L	sp|P08697|A2AP_HUMAN	202.289	0.120322
3050	GSN	K.QANTEERK.A	sp|P06396|GELS_HUMAN	392.385	0.0477284
3058	TMEM132E	R.ESEDEDEEEEERR.Q	sp|Q6IEE7|T132E_HUMAN	43.3368	0.172857
3071	KLK6	R.QRESSQEQSSVVR.A	sp|Q92876|KLK6_HUMAN	196.738	0.117075
3117	B2M	R.HPAENGK.S	sp|P61769|B2MG_HUMAN	51.5777	0.0349098
3130	WFDC1	K.SRAEEAGAPGGPR.Q	sp|Q9HC57|WFDC1_HUMAN	197.551	0.0928938
3151	PTPRG	K.SESEDGEREHEEDGEK.D	sp|P23470|PTPRG_HUMAN	466.693	0.0504106
3180	C1S	K.TM*QENSTPRED.-	sp|P09871|C1S_HUMAN	88.161	0.0669223
3185	B4GAT1	K.EAENQHNK.I	sp|O43505|B4GA1_HUMAN	436.736	0.0239175
3194	VGF	R.SQEETPGHR.R	sp|O15240|VGF_HUMAN	45.1112	0.150113
3220	FSTL1	K.GAQTQTEEEM*TR.Y	sp|Q12841|FSTL1_HUMAN	144.485	0.0485978
3226	IGFBP7	R.GEGEPCGGGGAGR.G	sp|Q16270|IBP7_HUMAN	129.727	0.315126
3231	CNTN2	K.EAAADRVR.T	sp|Q02246|CNTN2_HUMAN	273.205	0.105044
3235	SOD3	R.GGNQASVENGNAGR.R	sp|P08294|SODE_HUMAN	191.695	0.0901328
3329	WFDC1	R.CQADSECPR.H	sp|Q9HC57|WFDC1_HUMAN	22.7233	0.278546
3336	CHGB	K.M*AHGYGEESEEER.G	sp|P05060|SCG1_HUMAN	51.4692	0.178574
3368	ITIH4	R.VQGNDHSATR.E	sp|Q14624|ITIH4_HUMAN	20.8646	0.0333126
3378	CST3	K.ASNDMYHSR.A	sp|P01034|CYTC_HUMAN	32.9107	0.111708
3381	IGFBP7	K.RGHYGVQR.T	sp|Q16270|IBP7_HUMAN	35.4915	0.0956428
3384	CHGA	K.GEQEHSQQK.E	sp|P10645|CMGA_HUMAN	62.4076	0.100303
3403	KNG1	R.GHGLGHGHEQQHGLGHGHK.F	sp|P01042|KNG1_HUMAN	26.1109	0.095874
3413	KNG1	K.AGAEPASER.E	sp|P01042-2|KNG1_HUMAN	94.9671	0.0401155
3417	PCSK1N	R.ARAEAQEAEDQQAR.V	sp|Q9UHG2|PCS1N_HUMAN	119.74	0.214913
3467	C3	K.IEGDHGAR.V	sp|P01024|CO3_HUMAN	537.845	0.0297232
3468	VGF	R.EEEEAEQER.R	sp|O15240|VGF_HUMAN	346.344	0.129306
3499	PCDH9	K.ATDGGQPPR.S	sp|Q9HC56|PCDH9_HUMAN	55.8521	0.0747161
3508	NUCB1	K.NVDTNQDR.L	sp|Q02818|NUCB1_HUMAN	111.006	0.0658816
3520	FRZB	K.SDSSNSDSTQSQK.S	sp|Q92765|SFRP3_HUMAN	78.1209	0.0833755
3530	PLG	K.GTGENYR.G	sp|P00747|PLMN_HUMAN	199.787	0.0841604
3540	CST3	K.ASNDM*YHSR.A	sp|P01034|CYTC_HUMAN	52.1904	0.0594513
3574	CST3	K.ASNDM*YHSR.A	sp|P01034|CYTC_HUMAN	193.183	0.0735557
3578	KNG1	K.EETTSHLR.S	sp|P01042-2|KNG1_HUMAN	215.143	0.0556938
3612	B2M	R.HPAENGK.S	sp|P61769|B2MG_HUMAN	451.639	0.0720313
3618	FNDC1	R.TQVSEGAEASDGESHGDGDREDGGR.Q	sp|Q4ZHG4|FNDC1_HUMAN	31.0058	0.10395
3625	HSPG2	R.EDGRPVPSGTQQR.H	sp|P98160|PGBM_HUMAN	66.7633	0.143299
3626	FNDC1	R.TQVSEGAEASDGESHGDGDREDGGR.Q	sp|Q4ZHG4|FNDC1_HUMAN	20.8154	0.158156
3700	SERPINF1	K.SYGTRPR.V	sp|P36955|PEDF_HUMAN	84.7207	0.0970137
3702	CHGA	K.GEQEHSQQK.E	sp|P10645|CMGA_HUMAN	181.725	0.0634623
3705	SCG3	K.SHEETDSTK.E	sp|Q8WXD2|SCG3_HUMAN	157.304	0.0436606
3749	CST3	K.ASNDM*YHSR.A	sp|P01034|CYTC_HUMAN	147.192	0.135124
3770	B4GAT1	K.EAENQHNK.I	sp|O43505|B4GA1_HUMAN	140.961	0.1298
3786	GOLIM4	R.EPEEHQVEEEHRK.A	sp|O00461|GOLI4_HUMAN	208.376	0.0123826
3803	MSN	K.ERQEAEEAK.E	sp|P26038|MOES_HUMAN	144.44	0.0427762
3805	SERPINF1	K.SYGTRPR.V	sp|P36955|PEDF_HUMAN	68.2663	0.0418966
3810	ZP2	K.ASGSSGEK.S	sp|Q05996|ZP2_HUMAN	146.681	0.0561752
3818	C7	R.GCPTEEGCGER.F	sp|P10643|CO7_HUMAN	30.5061	0.398539
3820	B2M	R.HPAENGK.S	sp|P61769|B2MG_HUMAN	463.562	0.0536405
3942	B4GAT1	K.EAENQHNK.I	sp|O43505|B4GA1_HUMAN	112.441	0.246269
3987	CHGB	R.NHNEGMVTR.C	sp|P05060|SCG1_HUMAN	28.2278	0.159244
3997	CST3	K.ASNDMYHSR.A	sp|P01034|CYTC_HUMAN	191.991	0.0887326
4036	CHGA	K.RLEGQEEEEDNR.D	sp|P10645|CMGA_HUMAN	307.806	0.110987
4049	FN1	K.QHDMGHMM*R.C	sp|P02751-1|FINC_HUMAN	39.5493	0.151381
4061	SOD1	K.GGNEESTK.T	sp|P00441|SODC_HUMAN	232.661	0.0837272
4096	PCP4	K.TSGENDGQK.K	sp|P48539|PCP4_HUMAN	147.231	0.0955826
4115	SAA4	R.GNYDAAQR.G	sp|P35542|SAA4_HUMAN	324.498	0.0371513
4133	QSOX2	K.HNMVNGR.L	sp|Q6ZRP7|QSOX2_HUMAN	29.8263	0.112063
4184	COL1A2	R.GDQGPVGR.T	sp|P08123|CO1A2_HUMAN	367.789	0.029581
4211	PCSK1N	R.AEAQEAEDQQAR.V	sp|Q9UHG2|PCS1N_HUMAN	219.548	0.292103
4216	B2M	R.HPAENGK.S	sp|P61769|B2MG_HUMAN	115.039	0.111384
4232	CFH	K.HGGLYHENM*R.R	sp|P08603|CFAH_HUMAN	25.3618	0.0745688
4240	QSOX1	R.QNVDHSQEAAK.A	sp|O00391|QSOX1_HUMAN	33.1342	0.16609
4256	NPTXR	R.QRQEVEK.E	sp|O95502|NPTXR_HUMAN	433.553	0.104031
4291	FAT2	K.DTGRDGQVSYR.L	sp|Q9NYQ8|FAT2_HUMAN	48.4853	0.0669437
4390	A2M	R.QSSEITR.T	sp|P01023|A2MG_HUMAN	287.623	0.0918388
4423	SPP1	K.QADSGSSEEK.Q	sp|P10451|OSTP_HUMAN	339.653	0.0775872
4484	PCDH1	R.QASETGSDSK.K	sp|Q08174-2|PCDH1_HUMAN	185.924	0.0199901
4490	FBLN1	K.NVPNCGR.G	sp|P23142|FBLN1_HUMAN	191.937	0.195891
4506	FGA	K.VTSGSTTTTR.R	sp|P02671|FIBA_HUMAN	104.083	0.108328
4507	CGREF1	R.QETQEAPGPR.E	sp|Q99674|CGRE1_HUMAN	232.724	0.180441
4573	ISLR2	K.HAPGAGGEPDGQAPTSER.K	sp|Q6UXK2|ISLR2_HUMAN	98.0954	0.140815
4614	MMP2	K.EYNSCTDTGR.S	sp|P08253|MMP2_HUMAN	134.592	0.103565
4617	MMP2	K.EYNSCTDTGR.S	sp|P08253|MMP2_HUMAN	118.778	0.14921
4621	C3	K.IEGDHGAR.V	sp|P01024|CO3_HUMAN	173.935	0.0579797
4630	B2M	R.HPAENGK.S	sp|P61769|B2MG_HUMAN	194.853	0.0852741
4654	EFNB2	K.VGQDASSAGSTR.N	sp|P52799|EFNB2_HUMAN	67.3072	0.0712724
4673	SERPINF1	K.SYGTRPR.V	sp|P36955|PEDF_HUMAN	26.2899	0.0731105
4683	CADM3	K.GDQELHGEPTR.I	sp|Q8N126-2|CADM3_HUMAN	44.054	0.117883
4691	PLG	K.GTGENYR.G	sp|P00747|PLMN_HUMAN	257.438	0.171688
4694	CST3	K.ASNDMYHSR.A	sp|P01034|CYTC_HUMAN	51.2558	0.122194
4731	LAMA4	K.AESSSDEAVADTSRR.V	sp|Q16363|LAMA4_HUMAN	85.845	0.033562
4768	B2M	R.HPAENGK.S	sp|P61769|B2MG_HUMAN	277.021	0.0616523
4814	SERPINF1	K.SYGTRPR.V	sp|P36955|PEDF_HUMAN	91.8526	0.0508095
4842	SCG3	K.SHEETDSTK.E	sp|Q8WXD2|SCG3_HUMAN	168.142	0.0438223
4937	SCG3	K.SHEETDSTK.E	sp|Q8WXD2|SCG3_HUMAN	215.326	0.0639363
4995	NETO1	K.QTTSETQK.S	sp|Q8TDF5|NETO1_HUMAN	74.2045	0.0609862
5086	ITIH1	R.GHM*LENHVER.L	sp|P19827|ITIH1_HUMAN	58.3001	0.0523539
5121	BPNT2	R.SHSGM*VK.Q	sp|Q9NX62|IMPA3_HUMAN	79.9774	0.042707
5125	B4GALNT4	K.EEGDEDEEDEVQRR.A	sp|Q76KP1|B4GN4_HUMAN	46.5824	0.0840046
5129	SLC8A2	R.TEDGSAK.A	sp|Q9UPR5|NAC2_HUMAN	147.634	0.0903952
5132	RARRES2	R.EAEEHQETQCLR.V	sp|Q99969|RARR2_HUMAN	130.163	0.166038
5171	CDH11	R.DNRDNTAGVYAR.R	sp|P55287|CAD11_HUMAN	38.9049	0.067516
5184	TMX4	K.DDSNEEENK.D	sp|Q9H1E5|TMX4_HUMAN	27.1584	0.0689525
5234	KNG1	K.EETTSHLR.S	sp|P01042-2|KNG1_HUMAN	46.8033	0.100943
5246	GGH	K.SESEEEK.A	sp|Q92820|GGH_HUMAN	348.837	0.0221587
5251	NPEPPS	K.QADM*QEEK.N	sp|P55786|PSA_HUMAN	44.3308	0.0788464
5261	MCAM	R.QGQGQSEPGEYEQR.L	sp|P43121|MUC18_HUMAN	47.5395	0.0770852
5269	PTPRG	K.GVVHHEK.E	sp|P23470|PTPRG_HUMAN	143.897	0.0480499
5321	SCG3	K.DDNSNPGGK.T	sp|Q8WXD2|SCG3_HUMAN	369.993	0.0596997
5340	CDH13	K.VVDSDRPER.S	sp|P55290-4|CAD13_HUMAN	382.598	0.0371951
5465	SERPINF2	K.EQQDSPGNK.D	sp|P08697|A2AP_HUMAN	150.659	0.0389878
5468	ENDOD1	R.APRPAPGGAEQR.W	sp|O94919|ENDD1_HUMAN	163.527	0.0258178
5537	KNG1	K.EETTSHLR.S	sp|P01042-2|KNG1_HUMAN	28.8184	0.0594612
5579	AFM	K.CQAYESNR.E	sp|P43652|AFAM_HUMAN	25.4941	0.241327
5581	NEFM	K.SDQAEEGGSEK.E	sp|P07197|NFM_HUMAN	56.4989	0.0611073
5591	ITIH5	K.TTEENGEK.G	sp|Q86UX2|ITIH5_HUMAN	147.942	0.0446768
5660	GOLM1	R.DLSENNDQR.Q	sp|Q8NBJ4|GOLM1_HUMAN	226.923	0.0456853
5672	SIL1	K.EGAEM*ESSK.E	sp|Q9H173|SIL1_HUMAN	74.3637	0.142419
5676	PRL	K.EQAQQM*NQK.D	sp|P01236|PRL_HUMAN	38.9801	0.14821
5681	C1S	K.TMQENSTPR.E	sp|P09871|C1S_HUMAN	106.044	0.0971873
5693	FAT2	R.VVSGNEQGR.F	sp|Q9NYQ8|FAT2_HUMAN	103.71	0.0436481
5713	MAN1C1	R.ADESQEPQSQVR.A	sp|Q9NR34|MA1C1_HUMAN	94.612	0.0760951
5735	KLK6	R.ESSQEQSSVVR.A	sp|Q92876|KLK6_HUMAN	128.586	0.0311204
5736	FETUB	R.VNDAQEYRR.G	sp|Q9UGM5|FETUB_HUMAN	219.244	0.0878242
5870	SOD1	K.GGNEESTK.T	sp|P00441|SODC_HUMAN	34.5791	0.097953
5947	B3GNT9	R.GAGSGGADEVGEGAR.T	sp|Q6UX72|B3GN9_HUMAN	63.4225	0.113641
5982	FGA	R.REYHTEK.L	sp|P02671|FIBA_HUMAN	199.443	0.0515237
5997	FRRS1L	R.ARGDTGADEAVPR.H	sp|Q9P0K9|FRS1L_HUMAN	81.3068	0.217893
6059	NEFM	K.AGGEGGSEEEGSDK.G	sp|P07197|NFM_HUMAN	344.395	0.0391492
6060	LRP1B	K.DCEDGSDEK.G	sp|Q9NZR2|LRP1B_HUMAN	73.7112	0.160568
6070	HEG1	K.SGTASEMGTER.A	sp|Q9ULI3|HEG1_HUMAN	103.756	0.0392659
6089	PTPRF	R.TGEQAPSSPPR.R	sp|P10586|PTPRF_HUMAN	53.5309	0.133763
6124	PGAM1	K.HGEAQVK.I	sp|P18669|PGAM1_HUMAN	227.611	0.0505222
6129	CHGB	R.DPADASEAHESSSR.G	sp|P05060|SCG1_HUMAN	44.1637	0.16681
6151	DNAJC3	K.SNPSENEEK.E	sp|Q13217|DNJC3_HUMAN	163.678	0.0746476
6184	PRNP	K.QHTVTTTTK.G	sp|P04156|PRIO_HUMAN	28.1313	0.0720352
6196	MANEAL	R.RPEGAPAPAAR.A	sp|Q5VSG8|MANEL_HUMAN	56.3772	0.078933
6236	NCAM2	R.YDCEAASR.I	sp|O15394|NCAM2_HUMAN	108.04	0.202217
6271	SERPINC1	K.ATEDEGSEQK.I	sp|P01008|ANT3_HUMAN	83.1782	0.0448525
6331	LYZ	R.ATNYNAGDR.S	sp|P61626|LYSC_HUMAN	55.235	0.065419
6430	MAN2A1	K.RSAVNTEEEK.K	sp|Q16706|MA2A1_HUMAN	212.793	0.0536011
6448	HSPG2	R.AQAGANTRPCPS.-	sp|P98160|PGBM_HUMAN	27.2029	0.183741
6453	SEMA4C	K.EYHEEAQK.W	sp|Q9C0C4|SEM4C_HUMAN	507.999	0.0852952
6481	PCOLCE	R.MTTDEGTGGR.G	sp|Q15113|PCOC1_HUMAN	189.308	0.0461595
6484	OLFML2A	R.SNSAEPNSAEQDEAEPR.S	sp|Q68BL7|OLM2A_HUMAN	201.153	0.0551894
6495	CADM4	R.SRPAATLR.W	sp|Q8NFZ8|CADM4_HUMAN	32.0239	0.0854226
6512	GSN	K.MDAHPPR.L	sp|P06396|GELS_HUMAN	31.8832	0.240893
6519	IGF2R	R.GGTPYNNER.H	sp|P11717|MPRI_HUMAN	23.664	0.141489
6526	COL6A1	R.TDPAHDVR.V	sp|P12109|CO6A1_HUMAN	48.525	0.082419
6536	SCG2	K.EHLNQGSSQETDK.L	sp|P13521|SCG2_HUMAN	302.875	0.205929
6549	SPP1	K.QADSGSSEEK.Q	sp|P10451|OSTP_HUMAN	32.3579	0.0592434
6554	SPON1	K.AETSQAEK.C	sp|Q9HCB6|SPON1_HUMAN	112.403	0.048884
6560	KNG1	K.EETTSHLR.S	sp|P01042-2|KNG1_HUMAN	57.4511	0.0436139
6610	OLFML2A	R.SNSAEPNSAEQDEAEPR.S	sp|Q68BL7|OLM2A_HUMAN	25.0318	0.195476
6659	VSTM2B	R.VQGNDISHR.L	sp|A6NLU5|VTM2B_HUMAN	24.8705	0.0674214
6667	QSOX1	R.QNVDHSQEAAK.A	sp|O00391|QSOX1_HUMAN	142.501	0.0473397
6701	C5	K.DSSVPNTGTAR.M	sp|P01031|CO5_HUMAN	31.5349	0.0855409
6729	CADM4	K.GVSSSQENGK.V	sp|Q8NFZ8|CADM4_HUMAN	121.863	0.101789
6743	KIT	K.AEATNTGK.Y	sp|P10721|KIT_HUMAN	108.709	0.0709777
6760	VCL	K.REVENSEDPK.F	sp|P18206|VINC_HUMAN	205.029	0.0816034
6816	EFNB2	K.VGQDASSAGSTR.N	sp|P52799|EFNB2_HUMAN	25.6244	0.19174
6849	ITIH2	K.RLSNENHGIAQR.I	sp|P19823|ITIH2_HUMAN	58.8449	0.0548313
6932	GALNT2	R.GADAAQAK.V	sp|Q10471|GALT2_HUMAN	304.799	0.060561
7006	PLOD1	K.GTSAGGGQK.V	sp|Q02809-2|PLOD1_HUMAN	64.9939	0.0566121
7058	TMEM132B	R.ESDDEDDEEK.K	sp|Q14DG7|T132B_HUMAN	391.441	0.0468347
7063	CHGB	K.MAHGYGEESEEER.G	sp|P05060|SCG1_HUMAN	185.259	0.111063
7066	EPHA4	R.GSCVNNSEEK.D	sp|P54764|EPHA4_HUMAN	96.3451	0.179726
7156	TMEM132D	R.HTGAGVHMENNVSDR.R	sp|Q14C87|T132D_HUMAN	23.4051	0.131656
7229	MEGF8	R.GPDTENM*EEVGR.W	sp|Q7Z7M0|MEGF8_HUMAN	64.6818	0.147844
7236	BACE1	R.ETDEEPEEPGR.R	sp|P56817|BACE1_HUMAN	72.9316	0.0420786
7242	SOD1	K.GGNEESTK.T	sp|P00441|SODC_HUMAN	21.638	0.0610822
7254	SUSD5	R.GQGDSSEEAPK.Q	sp|O60279|SUSD5_HUMAN	295.985	0.127812
7300	SUSD5	R.TEADEDRGQGDSSEEAPK.Q	sp|O60279|SUSD5_HUMAN	329.533	0.0433548
7302	FBN1	K.DEDECEEGK.H	sp|P35555|FBN1_HUMAN	152.705	0.17427
7310	CADM3	K.GDQELHGEPTR.I	sp|Q8N126-2|CADM3_HUMAN	112.995	0.083096
7358	CDH10	K.ATDADTGK.N	sp|Q9Y6N8|CAD10_HUMAN	262.498	0.0283199
7381	PLXNA2	K.TGPEEDNK.S	sp|O75051|PLXA2_HUMAN	105.696	0.0788296
7384	GOLM1	K.QREQLDK.I	sp|Q8NBJ4|GOLM1_HUMAN	251.494	0.0569711
7439	SPARCL1	K.EDM*SEPQEK.K	sp|Q14515|SPRL1_HUMAN	67.6589	0.083635
7444	CNTN3	K.ATTDGGDGTSSEQIR.I	sp|Q9P232|CNTN3_HUMAN	122.812	0.145214
7445	CDH11	R.DNRDNTAGVYAR.R	sp|P55287|CAD11_HUMAN	47.4287	0.0624488
7473	FAT2	R.VVSGNEQGR.F	sp|Q9NYQ8|FAT2_HUMAN	29.4574	0.0830444
7476	LAMA2	K.VTADGEQTGQDAER.T	sp|P24043|LAMA2_HUMAN	114.757	0.0504048
7483	SOD1	K.GGNEESTK.T	sp|P00441|SODC_HUMAN	29.4947	0.106327
7513	IGLV3-25	K.DSERPSGIPER.F	sp|P01717|LV325_HUMAN	144.273	0.136846
7539	F10	K.DGDQCETSPCQNQGK.C	sp|P00742|FA10_HUMAN	237.277	0.320471
7542	SCG3	K.DDNSNPGGK.T	sp|Q8WXD2|SCG3_HUMAN	124.697	0.0642938
7609	CP	K.DNEDFQESNR.M	sp|P00450|CERU_HUMAN	86.5523	0.102843
7631	C4A	K.VVEEQESR.V	sp|P0C0L4|CO4A_HUMAN	172.631	0.0706239
7672	AHSG	K.EATEAAK.C	sp|P02765|FETUA_HUMAN	392.637	0.0444213
7673	TMED2	K.GQDMETEAHQNK.L	sp|Q15363|TMED2_HUMAN	161.148	0.0436851
7724	PTPRG	R.NNFRPQQR.L	sp|P23470|PTPRG_HUMAN	116.096	0.0491859
7758	C1QTNF3	R.IVQSHQQTGR.S	sp|Q9BXJ4-3|C1QT3_HUMAN	37.4671	0.113167
7802	C1S	K.TMQENSTPR.E	sp|P09871|C1S_HUMAN	114.588	0.0665541
7811	SORCS3	R.GGEM*QVEAGGTSPAGER.R	sp|Q9UPU3|SORC3_HUMAN	117.493	0.145748
7812	PGAM1	K.HGEAQVK.I	sp|P18669|PGAM1_HUMAN	186.308	0.034339
7823	LTBP2	R.SSAAGEGTLAR.A	sp|Q14767|LTBP2_HUMAN	135.59	0.0311536
7839	BASP1	K.TEGAAEAK.A	sp|P80723|BASP1_HUMAN	358.66	0.0884833
7852	PROC	R.DTEDQEDQVDPR.L	sp|P04070-2|PROC_HUMAN	548.17	0.0359055
7891	SLC39A10	K.TQEQSDVK.L	sp|Q9ULF5|S39AA_HUMAN	271.532	0.10032
7946	PLG	R.GTSSTTTTGK.K	sp|P00747|PLMN_HUMAN	33.9897	0.117196
7957	SERPINF2	R.NPNPSAPR.E	sp|P08697|A2AP_HUMAN	81.5329	0.055045
7975	SLC38A10	R.GGEDAAVQEPR.Q	sp|Q9HBR0|S38AA_HUMAN	279.363	0.105036
7980	MCAM	R.VRQGQGQSEPGEYEQR.L	sp|P43121|MUC18_HUMAN	32.7504	0.337594
7985	CADM4	R.SRPAATLR.W	sp|Q8NFZ8|CADM4_HUMAN	43.2808	0.026387
7988	KLK6	R.ESSQEQSSVVR.A	sp|Q92876|KLK6_HUMAN	36.7558	0.056839
8026	ASPH	K.TDDPEQK.A	sp|Q12797|ASPH_HUMAN	463.698	0.0508862
8046	HSP90B1	R.TDDEVVQR.E	sp|P14625|ENPL_HUMAN	187.731	0.152793
8070	CALR	K.EEEEAEDK.E	sp|P27797|CALR_HUMAN	220.475	0.0751936
8099	AEBP1	K.APAPAPEER.I	sp|Q8IUX7|AEBP1_HUMAN	104.606	0.12524
8154	TAFA5	K.GQIAGTTR.A	sp|Q7Z5A7|TAFA5_HUMAN	223.678	0.024591
8212	FETUB	R.VNDAQEYRR.G	sp|Q9UGM5|FETUB_HUMAN	236.779	0.0891616
8229	BMP6	R.QQEEQQQQQQLPR.G	sp|P22004|BMP6_HUMAN	358.05	0.111321
8260	CFH	R.SSQESYAHGTK.L	sp|P08603|CFAH_HUMAN	25.0884	0.0826992
8284	COL6A3	K.SQPPPPQPAR.S	sp|P12111|CO6A3_HUMAN	67.0814	0.0683255
8299	APLP1	K.GSTEQDAASPEK.E	sp|P51693-2|APLP1_HUMAN	521.154	0.0601546
8332	BTD	K.DAQEVHCDEATK.W	sp|P43251-3|BTD_HUMAN	631.333	0.166285
8333	SCG2	R.QAENEPQSAPK.E	sp|P13521|SCG2_HUMAN	739.939	0.135597
8340	SCG2	R.QAENEPQSAPK.E	sp|P13521|SCG2_HUMAN	149.734	0.154462
8349	NCAM2	R.YDCEAASR.I	sp|O15394|NCAM2_HUMAN	26.9163	0.165179
8349	PLXDC2	R.ASVGQDSPEPR.S	sp|Q6UX71|PXDC2_HUMAN	398.892	0.0813609
8402	FETUB	K.VEESQQK.N	sp|Q9UGM5|FETUB_HUMAN	262.09	0.0455472
8407	CFH	K.HGGLYHENMR.R	sp|P08603|CFAH_HUMAN	79.218	0.0464878
8415	COMP	K.SSTGPGEQLR.N	sp|P49747|COMP_HUMAN	94.7648	0.0853702
8422	SPARCL1	K.EDM*SEPQEK.K	sp|Q14515|SPRL1_HUMAN	123.259	0.0196024
8437	CHI3L1	K.IASNTQSR.R	sp|P36222|CH3L1_HUMAN	108.297	0.0704573
8440	LTBP2	R.GAGGQSM*SEAPTGDHAPAPTR.M	sp|Q14767|LTBP2_HUMAN	56.2239	0.120984
8441	MYOC	R.RLESSSQEVAR.L	sp|Q99972|MYOC_HUMAN	63.0525	0.0453571
8445	CD83	R.M*ETPQEDHLR.G	sp|Q01151|CD83_HUMAN	45.0103	0.0797697
8462	PLG	K.WSSTSPHRPR.F	sp|P00747|PLMN_HUMAN	20.8399	0.0684645
8490	RGMB	R.AYAGCTQR.T	sp|Q6NW40|RGMB_HUMAN	71.5645	0.186896
8498	OLFML3	R.TEADTISGR.V	sp|Q9NRN5|OLFL3_HUMAN	300.585	0.0743765
8513	LTBP2	R.GAGGQSM*SEAPTGDHAPAPTR.M	sp|Q14767|LTBP2_HUMAN	35.8361	0.0919825
8526	APOA1	R.AELQEGAR.Q	sp|P02647|APOA1_HUMAN	443.434	0.1111
8530	GAPDH	K.AGAHLQGGAK.R	sp|P04406|G3P_HUMAN	21.2934	0.0953797
8535	ECM2	K.LADDGM*DR.V	sp|O94769|ECM2_HUMAN	303.879	0.102385
8561	NPTXR	R.QTALQQEAR.I	sp|O95502|NPTXR_HUMAN	116.142	0.0826782
8580	ZP2	R.ATGATEAEK.M	sp|Q05996|ZP2_HUMAN	317.674	0.12935
8587	VSTM2B	R.VQGNDISHR.L	sp|A6NLU5|VTM2B_HUMAN	209.934	0.03268
8614	PDIA4	K.GQAVDYEGSR.T	sp|P13667|PDIA4_HUMAN	251.418	0.0694025
8621	GSN	K.MDAHPPR.L	sp|P06396|GELS_HUMAN	20.09	0.0935862
8624	CDH18	K.HIEGETEVHHRPK.R	sp|Q13634|CAD18_HUMAN	192.179	0.0617936
8627	GPR37L1	K.DGGTPDSGQELR.G	sp|O60883|G37L1_HUMAN	139.996	0.234954
8633	CHGA	K.SGELEQEEER.L	sp|P10645|CMGA_HUMAN	152.95	0.0207791
8660	CALR	K.GLQTSQDAR.F	sp|P27797|CALR_HUMAN	190.559	0.0467518
8695	APOE	K.ELQAAQAR.L	sp|P02649|APOE_HUMAN	337.311	0.124842
8723	GALNT10	R.ERQPDGTPGGSGAAVAPAAGQGSHSR.Q	sp|Q86SR1|GLT10_HUMAN	221.49	0.0493907
8796	FTH1	R.QNYHQDSEAAINR.Q	sp|P02794|FRIH_HUMAN	130.309	0.116425
8806	PTMA	K.RAAEDDEDDDVDTK.K	sp|P06454|PTMA_HUMAN	249.652	0.0539438
8809	F5	K.HTVNPNM*K.E	sp|P12259|FA5_HUMAN	120.21	0.0482411
8839	PRNP	K.QHTVTTTTK.G	sp|P04156|PRIO_HUMAN	53.1537	0.0614725
8844	CP	K.MHAINGR.M	sp|P00450|CERU_HUMAN	65.2872	0.0811371
8864	HAPLN4	R.YHYEAAAHGHDGVR.L	sp|Q86UW8|HPLN4_HUMAN	53.1908	0.0616577
8874	OLFML3	R.LAQCQDQSSR.H	sp|Q9NRN5|OLFL3_HUMAN	26.9985	0.146179
8884	SERPINC1	K.ATEDEGSEQK.I	sp|P01008|ANT3_HUMAN	112.026	0.0633168
8908	CFH	R.SSQESYAHGTK.L	sp|P08603|CFAH_HUMAN	37.1587	0.225736
8957	RELN	K.DNFESAR.V	sp|P78509|RELN_HUMAN	189.596	0.0732954
8970	SEMA4C	K.EYHEEAQK.W	sp|Q9C0C4|SEM4C_HUMAN	153.019	0.0470454
8983	NPTXR	R.VALSHSSR.R	sp|O95502|NPTXR_HUMAN	155.413	0.108132
9043	GALNT13	R.NQEGPGEM*GK.A	sp|Q8IUC8|GLT13_HUMAN	287.096	0.0340904
9062	COL6A1	R.EASSGAAK.K	sp|P12109|CO6A1_HUMAN	88.2242	0.0559882
9075	APOE	K.EQVAEVR.A	sp|P02649|APOE_HUMAN	423.442	0.098454
9078	C6	K.LECNGENDCGDNSDER.D	sp|P13671|CO6_HUMAN	116.642	0.220002
9089	SPINK6	R.ESNPHCGSDGQTYGNK.C	sp|Q6UWN8|ISK6_HUMAN	88.2557	0.110631
9103	C6	K.LECNGENDCGDNSDER.D	sp|P13671|CO6_HUMAN	97.0928	0.247929
9103	SLC38A10	R.VISDGEQGGQQGHR.L	sp|Q9HBR0|S38AA_HUMAN	66.003	0.0643146
9110	HSP90AB1	K.DDEEKPK.I	sp|P08238|HS90B_HUMAN	300.052	0.0547942
9118	PTPRG	K.DGEGTEEGEKDEK.S	sp|P23470|PTPRG_HUMAN	244.15	0.051577
9152	SCG3	K.DDNSNPGGK.T	sp|Q8WXD2|SCG3_HUMAN	50.3577	0.0501292
9154	AP3D1	K.TEAQGEEDDAEGQDQDK.K	sp|O14617-5|AP3D1_HUMAN	145.442	0.060254
9157	APLP1	K.GSTEQDAASPEK.E	sp|P51693-2|APLP1_HUMAN	705.697	0.0904608
9185	PSAT1	K.NNGGAAAM*EK.L	sp|Q9Y617|SERC_HUMAN	60.1214	0.0707072
9187	NEFL	K.EEEEGGEGEEGEETK.E	sp|P07196|NFL_HUMAN	146.114	0.120852
9197	GALNT2	R.GADAAQAK.V	sp|Q10471|GALT2_HUMAN	326.169	0.0859197
9210	FETUB	R.VNDAQEYR.R	sp|Q9UGM5|FETUB_HUMAN	175.17	0.0571538
9226	PRELP	R.LSQNHISR.I	sp|P51888|PRELP_HUMAN	90.8227	0.0534269
9256	SLC39A10	R.GEPSNEPSTETNK.T	sp|Q9ULF5|S39AA_HUMAN	517.573	0.048183
9271	SCG2	K.EHLNQGSSQETDK.L	sp|P13521|SCG2_HUMAN	170.781	0.172234
9274	PPP5C	K.AEGYEVAHGGR.C	sp|P53041|PPP5_HUMAN	196.591	0.0926557
9292	GOLM1	K.QAALAGNDR.N	sp|Q8NBJ4|GOLM1_HUMAN	163.303	0.0610381
9293	NEFL	K.EEEEGGEGEEGEETK.E	sp|P07196|NFL_HUMAN	65.4647	0.117284
9319	CHGB	K.WAEGGGHSR.E	sp|P05060|SCG1_HUMAN	70.4885	0.040734
9346	ISLR2	K.HAPGAGGEPDGQAPTSERK.S	sp|Q6UXK2|ISLR2_HUMAN	351.247	0.0788279
9398	CCER2	R.QLHQEEDEEEEK.E	sp|I3L3R5|CCER2_HUMAN	163.924	0.0791324
9406	EFCAB14	K.TGQDVDGK.L	sp|O75071|EFC14_HUMAN	438.958	0.0695315
9443	DCN	R.AHENEITK.V	sp|P07585|PGS2_HUMAN	27.0491	0.0716362
9454	CTBS	K.ETTDSFHR.E	sp|Q01459|DIAC_HUMAN	57.6561	0.0814469
9468	EPHA4	R.GSCVNNSEEK.D	sp|P54764|EPHA4_HUMAN	20.9397	0.170264
9566	GNAS	R.DASPESPSK.K	sp|O95467|GNAS3_HUMAN	575.247	0.0387885
9568	MIA3	K.AAGNQMNDRK.I	sp|Q5JRA6|TGO1_HUMAN	21.6219	0.0402201
9571	PLG	R.GTSSTTTTGK.K	sp|P00747|PLMN_HUMAN	22.4605	0.07866
9591	TMEM132C	K.QEVGSGGK.H	sp|Q8N3T6|T132C_HUMAN	306.972	0.0485677
9599	GANAB	R.DGDKPEETQGK.A	sp|Q14697|GANAB_HUMAN	339.657	0.0684088
9600	SCG3	K.DDNSNPGGK.T	sp|Q8WXD2|SCG3_HUMAN	64.4321	0.095539
9613	TGFBI	K.DGTPPIDAHTR.N	sp|Q15582|BGH3_HUMAN	192.351	0.0738877
9627	PRNP	K.QHTVTTTTK.G	sp|P04156|PRIO_HUMAN	237.285	0.0373927
9636	PRNP	K.QHTVTTTTK.G	sp|P04156|PRIO_HUMAN	24.4718	0.141806
9649	APOE	K.ELQAAQAR.L	sp|P02649|APOE_HUMAN	187.097	0.050423
9664	PRNP	R.ESQAYYQR.G	sp|P04156|PRIO_HUMAN	332.638	0.0630884
9707	C4A	K.VVEEQESR.V	sp|P0C0L4|CO4A_HUMAN	191.707	0.0239907
9712	ITIH2	K.HADPDFTR.K	sp|P19823|ITIH2_HUMAN	167.05	0.115522
9717	FCGBP	R.GSQAVSYTR.S	sp|Q9Y6R7|FCGBP_HUMAN	80.7507	0.070449
9718	ATRN	K.ENYDNAK.L	sp|O75882|ATRN_HUMAN	228.946	0.0403641
9745	BPNT2	R.SHSGMVK.Q	sp|Q9NX62|IMPA3_HUMAN	220.453	0.0627386
9761	UGGT1	R.TEVEENQK.Y	sp|Q9NYU2|UGGG1_HUMAN	197.818	0.0484164
9783	CHGB	K.WAEGGGHSR.E	sp|P05060|SCG1_HUMAN	95.2263	0.0612968
9790	CFH	R.SSQESYAHGTK.L	sp|P08603|CFAH_HUMAN	23.9599	0.302973
9791	CP	K.DNEDFQESNR.M	sp|P00450|CERU_HUMAN	36.5976	0.0531892
9792	FRRS1L	R.GDTGADEAVPR.H	sp|Q9P0K9|FRS1L_HUMAN	303.992	0.0514423
9805	ICAM5	K.AANDQGEAVK.D	sp|Q9UMF0|ICAM5_HUMAN	583.226	0.0194893
9815	C3	K.SGSDEVQVGQQR.T	sp|P01024|CO3_HUMAN	100.873	0.669794
9827	FBLN1	R.LPCHENR.E	sp|P23142-4|FBLN1_HUMAN	71.8199	0.200367
9831	APLP1	K.DGSTEQDAASPEK.E	tr|S4R3U6|S4R3U6_HUMAN	131.675	0.186598
9832	BASP1	K.EKPDQDAEGK.A	sp|P80723|BASP1_HUMAN	639.714	0.0484527
9847	FGA	K.DYEDQQK.Q	sp|P02671|FIBA_HUMAN	329.352	0.136354
9863	HSP90AA1	K.ERDKEVSDDEAEEK.E	sp|P07900-2|HS90A_HUMAN	235.304	0.0586252
9875	COTL1	K.AGGANYDAQTE.-	sp|Q14019|COTL1_HUMAN	329.7	0.0433444
9876	LTBP4	R.SRGPGAPCQDVDECAR.S	sp|Q8N2S1|LTBP4_HUMAN	22.3964	0.321435
9892	APLP1	K.GSTEQDAASPEK.E	sp|P51693-2|APLP1_HUMAN	23.0775	0.104744
9901	P4HB	K.DVESDSAK.Q	sp|P07237|PDIA1_HUMAN	243.723	0.0501017
9919	AMBP	R.HHGPTITAK.L	sp|P02760|AMBP_HUMAN	102.776	0.0201664
9950	SH3BGRL	K.DIAANEENRK.W	sp|O75368|SH3L1_HUMAN	239.426	0.0471975
9971	HEPH	K.EDETFQESNR.M	sp|Q9BQS7-3|HEPH_HUMAN	97.4336	0.0614192
9995	SERPINF2	K.EQQDSPGNK.D	sp|P08697|A2AP_HUMAN	24.9751	0.0889965
9998	ARHGDIB	K.YVQHTYR.T	sp|P52566|GDIR2_HUMAN	50.8129	0.0631713
10040	IGHG3	K.SCDTPPPCPR.C	sp|P01860|IGHG3_HUMAN	62.2952	0.426642
10059	RCN2	K.HYAM*QEAK.Q	sp|Q14257-2|RCN2_HUMAN	56.4253	0.0802663
10076	PCDH8	R.GPAAPASAGSPER.S	sp|O95206|PCDH8_HUMAN	20.749	0.0722798
10098	GAP43	K.ASTDNSPSSK.A	sp|P17677-2|NEUM_HUMAN	70.7047	0.0412645
10123	NEO1	K.NEEALDTESSER.L	sp|Q92859|NEO1_HUMAN	124.468	0.0563343
10129	TAFA5	K.GQIAGTTR.A	sp|Q7Z5A7|TAFA5_HUMAN	111.444	0.0495085
10135	APOB	R.VNDESTEGK.T	sp|P04114|APOB_HUMAN	335.938	0.136714
10162	CNTN1	K.ENIHYQR.N	sp|Q12860|CNTN1_HUMAN	227.212	0.0477845
10211	PDIA3	R.DGEEAGAYDGPR.T	sp|P30101|PDIA3_HUMAN	97.4339	0.125716
10252	EFCAB14	R.AFDSDGDGR.Y	sp|O75071|EFC14_HUMAN	352.815	0.0528319
10303	GPR37	R.GQEPSETLGR.G	sp|O15354|GPR37_HUMAN	190.791	0.070515
10338	THBS2	K.ACVGDVQER.Q	sp|P35442|TSP2_HUMAN	248.718	0.135287
10357	L1CAM	K.VGEEDDGEYR.C	sp|P32004|L1CAM_HUMAN	224.369	0.0840864
10359	CNTN6	R.TVSDGGDGSSSEEIR.I	sp|Q9UQ52|CNTN6_HUMAN	84.9047	0.100656
10375	ARMH4	K.FEADTDHR.T	sp|Q86TY3|ARMD4_HUMAN	104.121	0.0465414
10386	ANPEP	K.DNEETGFGSGTR.A	sp|P15144|AMPN_HUMAN	38.6889	0.108824
10395	C3	K.QLANGVDR.Y	sp|P01024|CO3_HUMAN	239.393	0.0371434
10396	CDH15	R.DPDTEQLQR.L	sp|P55291|CAD15_HUMAN	234.05	0.100222
10406	AMBP	R.HHGPTITAK.L	sp|P02760|AMBP_HUMAN	144.512	0.0587371
10412	SUSD5	K.EVDDDTK.K	sp|O60279|SUSD5_HUMAN	547.716	0.0453934
10413	F13A1	K.FQEGQEEER.L	sp|P00488|F13A_HUMAN	176.726	0.022312
10416	LAMA5	K.AVAAEAQDTATR.V	sp|O15230|LAMA5_HUMAN	100.569	0.111327
10420	PCOLCE	R.ATSGTEHQFCGGR.L	sp|Q15113|PCOC1_HUMAN	41.1633	0.116593
10459	AK1	R.EVQQGEEFERR.I	sp|P00568|KAD1_HUMAN	73.2074	0.0421672
10485	HS6ST3	R.GAAAPEEEDEEPGDPR.E	sp|Q8IZP7|H6ST3_HUMAN	250.898	0.114363
10493	APOM	R.NQEACELSNN.-	sp|O95445|APOM_HUMAN	278.053	0.150988
10502	IDH1	R.DATNDQVTK.D	sp|O75874|IDHC_HUMAN	314.237	0.019168
10578	AEBP1	K.APAPAPEER.I	sp|Q8IUX7|AEBP1_HUMAN	23.0758	0.116077
10584	FAIM2	K.APGTEGQQQVHGEK.K	sp|Q9BWQ8|LFG2_HUMAN	36.866	0.0970772
10595	ADAMTS2	K.GLAAQEAEQGR.V	sp|O95450|ATS2_HUMAN	117.2	0.14073
10597	MAN2A1	R.SAVNTEEEK.K	sp|Q16706|MA2A1_HUMAN	82.5113	0.1851
10605	C3	K.SGSDEVQVGQQR.T	sp|P01024|CO3_HUMAN	22.3463	0.102933
10665	GC	K.CCESASEDCM*AK.E	sp|P02774-3|VTDB_HUMAN	73.6268	0.426301
10669	PRNP	K.QHTVTTTTK.G	sp|P04156|PRIO_HUMAN	31.3271	0.119216
10690	RTN4RL2	R.DLPAEDSR.G	sp|Q86UN3|R4RL2_HUMAN	182.34	0.0820977
10693	COMP	K.SSTGPGEQLR.N	sp|P49747|COMP_HUMAN	80.5616	0.0912982
10701	KNG1	K.EGDCPVQSGK.T	sp|P01042|KNG1_HUMAN	207.813	0.246489
10709	TGFBR3	R.TAGQGPGQLQR.E	sp|Q03167|TGBR3_HUMAN	41.4013	0.0722908
10736	LGMN	R.GDAEAVK.G	sp|Q99538|LGMN_HUMAN	452.4	0.08684
10765	OGN	R.DRIEEIR.L	sp|P20774|MIME_HUMAN	126.265	0.0658436
10789	GFRA2	R.GSGNMEEECEK.F	sp|O00451|GFRA2_HUMAN	46.8941	0.19684
10795	CCER2	K.SEVQEQAIR.M	sp|I3L3R5|CCER2_HUMAN	124.108	0.0578042
10799	CLSTN3	R.HGAALYTR.K	sp|Q9BQT9-2|CSTN3_HUMAN	291.824	0.0637252
10801	NEFM	K.SEEVATK.E	sp|P07197|NFM_HUMAN	194.537	0.115405
10803	PODXL2	R.EEEEEEEEEEEREK.E	sp|Q9NZ53|PDXL2_HUMAN	138.287	0.147243
10818	NUCB1	K.EVDTSEK.K	sp|Q02818|NUCB1_HUMAN	373.14	0.144589
10819	MAN1A2	R.GGDPEDNDIREK.R	sp|O60476|MA1A2_HUMAN	248.797	0.0169635
10823	C6	K.QAIQASHK.K	sp|P13671|CO6_HUMAN	274.985	0.0523463
10825	TMED2	K.GQDMETEAHQNK.L	sp|Q15363|TMED2_HUMAN	134.512	0.0355092
10830	NPEPPS	K.QADMQEEK.N	sp|P55786|PSA_HUMAN	270.558	0.0656398
10842	APOE	R.MEEMGSR.T	sp|P02649|APOE_HUMAN	180.76	0.0958659
10887	ITIH1	R.GHMLENHVER.L	sp|P19827|ITIH1_HUMAN	73.3216	0.0744433
10912	HEBP1	K.EEVAYEER.A	sp|Q9NRV9|HEBP1_HUMAN	130.438	0.0674329
10917	CLEC11A	R.GGSLAQPADR.Q	sp|Q9Y240|CLC11_HUMAN	87.424	0.117373
10925	FBLN2	R.GYHASDDGTK.C	sp|P98095-2|FBLN2_HUMAN	92.9591	0.0600903
10945	CLSTN3	K.HGVTPNKGK.K	sp|Q9BQT9-2|CSTN3_HUMAN	262.034	0.0894917
10973	PRNP	R.ESQAYYQR.G	sp|P04156|PRIO_HUMAN	21.3916	0.156932
11002	RNASE1	K.NGQGNCYK.S	sp|P07998|RNAS1_HUMAN	24.7343	0.142884
11012	CDH10	K.LHSDQDK.G	sp|Q9Y6N8|CAD10_HUMAN	142.061	0.042694
11025	SUSD5	K.EVDDDTKK.Q	sp|O60279|SUSD5_HUMAN	477.392	0.0760465
11055	PAPLN	R.GAEGDLAPER.L	sp|O95428|PPN_HUMAN	329.181	0.049983
11059	AHSG	K.EATEAAK.C	sp|P02765|FETUA_HUMAN	246.494	0.0312327
11170	HEXB	R.DMDDAYDR.L	sp|P07686|HEXB_HUMAN	314.922	0.0452284
11238	LSAMP	R.GTDNITVR.Q	sp|Q13449|LSAMP_HUMAN	135.827	0.0414706
11265	MERTK	R.VNEQPEK.S	sp|Q12866|MERTK_HUMAN	222.268	0.113128
11268	NEFM	K.EEVEQETK.E	sp|P07197|NFM_HUMAN	324.213	0.150669
11301	HSPG2	R.AVLHVHGGGGPR.V	sp|P98160|PGBM_HUMAN	41.5391	0.0613901
11303	VCAN	R.TQEEYEDK.K	sp|P13611|CSPG2_HUMAN	206.456	0.0287902
11324	TMEM132D	K.EANQDIMR.N	sp|Q14C87|T132D_HUMAN	262.706	0.0728683
11343	TMEM132A	K.RQVAGSVGGNTGVR.G	sp|Q24JP5-2|T132A_HUMAN	32.8577	0.0696563
11399	IGSF21	R.TPSSDGTVEVR.A	sp|Q96ID5|IGS21_HUMAN	205.712	0.0597373
11400	PCDH1	R.QASETGSDSKK.K	sp|Q08174-2|PCDH1_HUMAN	67.4597	0.0434064
11404	NPTXR	R.QTALQQEAR.I	sp|O95502|NPTXR_HUMAN	106.934	0.102968
11422	LAMA2	R.GENEEMEK.D	sp|P24043|LAMA2_HUMAN	225.405	0.0537703
11423	MXRA7	K.EELEEEQRTEE.-	sp|P84157-2|MXRA7_HUMAN	194.608	0.0437485
11452	GAP43	K.AGSAETESATK.A	sp|P17677-2|NEUM_HUMAN	94.9856	0.0721584
11453	BCAN	K.YEDEEEK.E	sp|Q96GW7|PGCB_HUMAN	430.011	0.158101
11475	MT3	K.GGEAAEAEAEK.C	sp|P25713|MT3_HUMAN	581.573	0.218901
11505	FBLN1	R.GYHLNEEGTR.C	sp|P23142|FBLN1_HUMAN	100.678	0.140017
11536	SCG2	R.QAENEPQSAPK.E	sp|P13521|SCG2_HUMAN	51.5268	0.135249
11584	BASP1	K.EKPDQDAEGK.A	sp|P80723|BASP1_HUMAN	29.486	0.114122
11591	NUCB2	R.QHDQLEAQK.L	sp|P80303|NUCB2_HUMAN	224.728	0.0285011
11606	MXRA7	K.EELEEEQRTEE.-	sp|P84157-2|MXRA7_HUMAN	312.834	0.0366307
11607	DCN	R.AHENEITK.V	sp|P07585|PGS2_HUMAN	160.084	0.054265
11614	KIT	K.AEATNTGK.Y	sp|P10721|KIT_HUMAN	185.984	0.0474616
11628	PDIA4	K.GQAVDYEGSR.T	sp|P13667|PDIA4_HUMAN	188.868	0.0599982
11711	FAT2	R.GTTPESNK.D	sp|Q9NYQ8|FAT2_HUMAN	206.68	0.0524102
11712	XYLT1	K.TGGSSPETK.Y	sp|Q86Y38|XYLT1_HUMAN	55.6863	0.126821
11725	SERPINC1	K.KATEDEGSEQK.I	sp|P01008|ANT3_HUMAN	31.0996	0.0615854
11731	GAPDH	K.AGAHLQGGAK.R	sp|P04406|G3P_HUMAN	217.633	0.0612358
11737	ZP2	R.ATGATEAEK.M	sp|Q05996|ZP2_HUMAN	101.896	0.0992589
11748	GAPDH	K.AGAHLQGGAK.R	sp|P04406|G3P_HUMAN	115.791	0.065525
11769	CD14	R.ATVNPSAPR.C	sp|P08571|CD14_HUMAN	167.079	0.0543035
11769	SMOC1	R.QSALEEAQQNPR.E	sp|Q9H4F8-2|SMOC1_HUMAN	316.827	0.16261
11772	RNASE1	K.SNSSMHITDCR.L	sp|P07998|RNAS1_HUMAN	166.219	0.160774
11775	CNTN1	K.KAPPSQPPR.I	sp|Q12860|CNTN1_HUMAN	60.1467	0.0919756
11785	PROCR	K.HISAENTK.G	sp|Q9UNN8|EPCR_HUMAN	108.967	0.0282106
11793	BTD	K.DAQEVHCDEATK.W	sp|P43251-3|BTD_HUMAN	169.643	0.13066
11800	TMEM132A	K.RQVAGSVGGNTGVR.G	sp|Q24JP5-2|T132A_HUMAN	34.0484	0.0460809
11805	CNTN1	K.KAPPSQPPR.I	sp|Q12860|CNTN1_HUMAN	156.995	0.0478158
11849	APOE	R.QQTEWQSGQR.W	sp|P02649|APOE_HUMAN	30.2992	0.157191
11869	APLP1	K.DGSTEQDAASPEKEK.M	tr|S4R3U6|S4R3U6_HUMAN	599.558	0.0313566
11882	GOLM1	K.QAALAGNDR.N	sp|Q8NBJ4|GOLM1_HUMAN	83.4088	0.0785001
11938	SCG2	K.EHLNQGSSQETDK.L	sp|P13521|SCG2_HUMAN	161.155	0.120431
11953	GOLM1	R.DRLPQEPGR.E	sp|Q8NBJ4|GOLM1_HUMAN	77.1892	0.525958
11963	GNAS	R.SFLNAHHR.S	sp|O95467|GNAS3_HUMAN	29.9603	0.0791326
11984	F2	K.YTACETAR.T	sp|P00734|THRB_HUMAN	20.1795	0.142207
11998	ART3	K.LEDHGEK.N	sp|Q13508|NAR3_HUMAN	323.239	0.026481
12027	PCDHGC5	R.ISESAASGAR.F	sp|Q9Y5F6|PCDGM_HUMAN	95.8019	0.0875596
12048	CHL1	R.SQPSQPSDHHETPPAAPDRNPQNIR.V	sp|O00533-2|NCHL1_HUMAN	36.4743	0.0567068
12061	CP	K.TYSDHPEK.V	sp|P00450|CERU_HUMAN	32.7571	0.102473
12073	THSD7A	K.GEEGIQVR.E	sp|Q9UPZ6|THS7A_HUMAN	281.279	0.0658129
12078	APOE	R.MEEMGSR.T	sp|P02649|APOE_HUMAN	49.8386	0.0855013
12109	A2M	K.TAQEGDHGSHVYTK.A	sp|P01023|A2MG_HUMAN	164.431	0.10829
12115	CHGA	K.SGELEQEEER.L	sp|P10645|CMGA_HUMAN	96.1511	0.113684
12139	LTBP4	R.GPGAPCQDVDECAR.S	sp|Q8N2S1|LTBP4_HUMAN	43.0029	0.455442
12165	CFH	K.EFDHNSNIR.Y	sp|P08603|CFAH_HUMAN	62.2938	0.128279
12174	NCAN	R.CGGPAPGVR.T	sp|O14594|NCAN_HUMAN	125.511	0.152772
12175	HSPG2	K.RGGSLPVR.H	sp|P98160|PGBM_HUMAN	42.961	0.132802
12204	LMAN1	K.TQHEILR.Q	sp|P49257|LMAN1_HUMAN	175.593	0.0666155
12208	APLP1	K.GSTEQDAASPEK.E	sp|P51693-2|APLP1_HUMAN	79.5703	0.104897
12215	LAMA2	R.GYEGQYCER.C	sp|P24043|LAMA2_HUMAN	48.6099	0.0873637
12254	MT3	K.GGEAAEAEAEK.C	sp|P25713|MT3_HUMAN	161.087	0.223443
12262	APOE	K.ELQAAQAR.L	sp|P02649|APOE_HUMAN	38.9123	0.109289
12286	RNASE1	K.NGQGNCYK.S	sp|P07998|RNAS1_HUMAN	121.153	0.152443
12294	TGFBI	K.DGTPPIDAHTR.N	sp|Q15582|BGH3_HUMAN	206.313	0.0629898
12296	SLC38A10	K.QEPEQGEVGK.R	sp|Q9HBR0|S38AA_HUMAN	213.43	0.027237
12360	FCGBP	R.GSQAVSYTR.S	sp|Q9Y6R7|FCGBP_HUMAN	198.897	0.0521253
12366	FCGBP	R.GSQAVSYTR.S	sp|Q9Y6R7|FCGBP_HUMAN	27.1156	0.10839
12367	CNTN1	R.YGHGVSEEDK.G	sp|Q12860|CNTN1_HUMAN	152.213	0.0789851
12381	PRNP	R.ESQAYYQR.G	sp|P04156|PRIO_HUMAN	178.861	0.0469277
12397	BASP1	K.AEGAATEEEGTPK.E	sp|P80723|BASP1_HUMAN	97.9329	0.0689598
12409	GALNT10	R.QPDGTPGGSGAAVAPAAGQGSHSR.Q	sp|Q86SR1|GLT10_HUMAN	78.3986	0.074442
12422	PPIC	K.RGPSVTAK.V	sp|P45877|PPIC_HUMAN	119.847	0.0990721
12441	APOE	K.ELQAAQAR.L	sp|P02649|APOE_HUMAN	72.6087	0.12488
12453	AFM	K.QDSISSK.I	sp|P43652|AFAM_HUMAN	59.9034	0.0528592
12456	PRNP	R.ESQAYYQR.G	sp|P04156|PRIO_HUMAN	38.1525	0.0592699
12468	VSTM2B	R.VSDYSDDDTQEHK.A	sp|A6NLU5|VTM2B_HUMAN	285.312	0.0570777
12471	ARSB	K.TISEGSPSPR.I	sp|P15848|ARSB_HUMAN	107.175	0.0798957
12514	RCN2	K.LGHEEQQK.R	sp|Q14257-2|RCN2_HUMAN	82.3602	0.064002
12524	CNTN2	R.TAGLDTSAR.V	sp|Q02246|CNTN2_HUMAN	501.819	0.0954753
12525	CHGB	R.FLGEGHHR.V	sp|P05060|SCG1_HUMAN	117.328	0.162343
12531	B4GALNT1	R.SYQTNTADTVR.F	sp|Q00973|B4GN1_HUMAN	86.2277	0.125146
12536	AHSG	K.EATEAAK.C	sp|P02765|FETUA_HUMAN	214.072	0.034862
12567	TGFBI	K.QASAFSR.A	sp|Q15582|BGH3_HUMAN	100.408	0.0653363
12568	ICAM5	K.AANDQGEAVK.D	sp|Q9UMF0|ICAM5_HUMAN	232.811	0.0442705
12620	VGF	R.GLQEAAEER.E	sp|O15240|VGF_HUMAN	21.0615	0.2019
12682	NUCB1	K.QQQQQQQGHKAPAAHPEGQLK.F	sp|Q02818|NUCB1_HUMAN	87.2598	0.0641754
12689	GASK1B	R.ASLQHGQAAEK.G	sp|Q6UWH4-2|GAK1B_HUMAN	454.229	0.0488994
12693	NEU1	K.MSSSDEGAK.F	sp|Q99519|NEUR1_HUMAN	57.7941	0.0909351
12703	ECM2	R.NQGQLYSEGDSR.G	sp|O94769|ECM2_HUMAN	102.367	0.066141
12715	GNAS	R.DASPESPSK.K	sp|O95467|GNAS3_HUMAN	234.765	0.0452118
12724	UNC5D	K.NFEQDPQGR.E	sp|Q6UXZ4|UNC5D_HUMAN	472.158	0.0332256
12734	PCOLCE	K.EGQGPGPK.R	sp|Q15113|PCOC1_HUMAN	87.3161	0.0873175
12739	NRXN2	R.RTALAVDGEAR.A	sp|Q9P2S2|NRX2A_HUMAN	135.708	0.0841834
12754	PSAP	K.HLAELNHQK.Q	sp|P07602-3|SAP_HUMAN	31.6978	0.133415
12756	HS6ST3	R.ASNVEINEGAR.Q	sp|Q8IZP7|H6ST3_HUMAN	164.62	0.0385963
12784	NCAM1	K.TQPVHSPPPREPSAPK.L	tr|A0A087X1V2|A0A087X1V2_HUMAN	121.689	0.0817509
12813	C7	K.FSSHGCK.E	sp|P10643|CO7_HUMAN	191.14	0.242825
12828	ITIH2	K.LGSYEHR.I	sp|P19823|ITIH2_HUMAN	60.6588	0.0462949
12834	CD14	R.ATVNPSAPR.C	sp|P08571|CD14_HUMAN	32.9629	0.135266
12885	SORL1	K.ISGDTCSGGDVEAR.L	sp|Q92673|SORL_HUMAN	61.405	0.175321
12905	NPTX1	R.CESQSTLDPGAGEAR.A	sp|Q15818|NPTX1_HUMAN	357.169	0.149078
12915	PTPRD	R.TNEDVPSGPPR.K	sp|P23468|PTPRD_HUMAN	42.173	0.111997
12919	C5	K.TGEAVAEK.D	sp|P01031|CO5_HUMAN	387.718	0.137246
12927	NRXN3	K.AREENVATFR.G	tr|A0A0U1RQC5|A0A0U1RQC5_HUMAN	73.8147	0.0696143
12951	APOE	K.EQVAEVR.A	sp|P02649|APOE_HUMAN	339.245	0.0799
12998	PCOLCE	K.EGQGPGPK.R	sp|Q15113|PCOC1_HUMAN	79.2235	0.0316503
13083	SERPINC1	K.KATEDEGSEQK.I	sp|P01008|ANT3_HUMAN	68.974	0.119435
13098	SH3BGRL	K.DIAANEENRK.W	sp|O75368|SH3L1_HUMAN	80.7687	0.0836428
13140	SH3BGRL	K.DIAANEENRK.W	sp|O75368|SH3L1_HUMAN	152.695	0.0556836
13154	APOE	K.EQVAEVR.A	sp|P02649|APOE_HUMAN	97.0149	0.122296
13161	SCG3	R.IYEENDR.A	sp|Q8WXD2|SCG3_HUMAN	362.847	0.0679105
13198	NEO1	R.SGSAPQSPGASIR.T	sp|Q92859|NEO1_HUMAN	100.467	0.0543628
13203	NEO1	R.SGSAPQSPGASIR.T	sp|Q92859|NEO1_HUMAN	128.917	0.0554883
13281	CDH13	K.GVDQEPK.G	sp|P55290-4|CAD13_HUMAN	587.661	0.0722882
13331	HSP90B1	R.ETLQQHK.L	sp|P14625|ENPL_HUMAN	183.979	0.064547
13350	F11	K.TSESGLPSTR.I	sp|P03951|FA11_HUMAN	87.1975	0.0268249
13355	SLC38A10	R.DPAGPPDGGPDTEPR.A	sp|Q9HBR0|S38AA_HUMAN	40.6716	0.195982
13358	NRXN2	R.GGAGDVHQPTK.G	sp|Q9P2S2|NRX2A_HUMAN	296.479	0.0917137
13377	BASP1	K.EKPDQDAEGK.A	sp|P80723|BASP1_HUMAN	348.994	0.110333
13422	THBS4	K.DTDGDGRGDACDDDM*DGDGIK.N	sp|P35443|TSP4_HUMAN	38.6253	0.142684
13444	SCG3	R.IYEENDR.A	sp|Q8WXD2|SCG3_HUMAN	220.027	0.0688705
13446	TPI1	K.TATPQQAQEVHEK.L	sp|P60174-3|TPIS_HUMAN	163.764	0.0342706
13466	TPI1	K.TATPQQAQEVHEK.L	sp|P60174-3|TPIS_HUMAN	215.975	0.0495213
13517	QSOX1	R.AAPGQEPPEHM*AELQR.N	sp|O00391|QSOX1_HUMAN	121.437	0.0453608
13530	APOH	K.NGMLHGDK.V	sp|P02749|APOH_HUMAN	575.386	0.0484834
13538	QSOX1	R.AAPGQEPPEHM*AELQR.N	sp|O00391|QSOX1_HUMAN	170.227	0.0219812
13543	HSP90B1	R.ETLQQHK.L	sp|P14625|ENPL_HUMAN	263.138	0.077195
13551	NRXN2	R.GGAGDVHQPTK.G	sp|Q9P2S2|NRX2A_HUMAN	361.31	0.0973405
13566	MYDGF	K.TAVAHRPGAFK.A	sp|Q969H8|MYDGF_HUMAN	53.5053	0.030299
13591	PIK3IP1	R.EDQTSPAPGLR.C	sp|Q96FE7|P3IP1_HUMAN	101.226	0.101662
13596	FSTL5	R.HIKPSEK.L	sp|Q8N475|FSTL5_HUMAN	414.137	0.062773
13607	NCAM2	K.GQGDYSK.I	sp|O15394|NCAM2_HUMAN	261.81	0.0608817
13608	SERPINA7	K.QEINSHVEM*QTK.G	sp|P05543|THBG_HUMAN	20.8741	0.102951
13613	FETUB	K.YNNENTSK.Q	sp|Q9UGM5|FETUB_HUMAN	121.17	0.0332109
13617	ANXA7	K.GAGTDDSTLVR.I	sp|P20073|ANXA7_HUMAN	75.2094	0.135002
13624	CADM3	K.DTATLNCQSSGSKPAAR.L	sp|Q8N126-2|CADM3_HUMAN	28.3456	0.17209
13637	CDH9	K.LHTDQDK.G	sp|Q9ULB4|CADH9_HUMAN	154.19	0.0397521
13638	MARCKS	K.EAGEGGEAEAPAAEGGK.D	sp|P29966|MARCS_HUMAN	530.631	0.0707707
13646	MT3	K.GGEAAEAEAEK.C	sp|P25713|MT3_HUMAN	24.2674	0.232271
13667	HSP90AA1	K.EVSDDEAEEK.E	sp|P07900-2|HS90A_HUMAN	266.05	0.0795069
13668	CDH9	K.LHTDQDK.G	sp|Q9ULB4|CADH9_HUMAN	122.799	0.0454687
13669	APLP1	K.GSTEQDAASPEKEK.M	sp|P51693-2|APLP1_HUMAN	243.485	0.0466587
13678	CHL1	R.SQPSQPSDHHETPPAAPDRNPQNIR.V	sp|O00533-2|NCHL1_HUMAN	66.4614	0.132307
13683	C7	K.EQTM*SECEAGALR.C	sp|P10643|CO7_HUMAN	20.1791	0.177155
13683	LAMB1	R.ETVDSVERK.V	sp|P07942|LAMB1_HUMAN	354.487	0.047922
13686	OAF	R.DRPTPYK.C	sp|Q86UD1|OAF_HUMAN	109.102	0.0594898
13702	FGA	R.GDFSSANNRDNTYNR.V	sp|P02671|FIBA_HUMAN	34.5512	0.22638
13713	PCDH7	R.LDASEGGGGTNPGGR.S	sp|O60245-2|PCDH7_HUMAN	67.2224	0.144338
13733	IDH1	R.DATNDQVTK.D	sp|O75874|IDHC_HUMAN	93.8971	0.0973159
13754	FAM20B	K.TSPYDSGPR.L	sp|O75063|XYLK_HUMAN	62.8609	0.0458499
13758	GC	K.DVCDPGNTK.V	sp|P02774-3|VTDB_HUMAN	308.323	0.134484
13769	LRP1	R.CDGDTDCMDSSDEK.S	sp|Q07954|LRP1_HUMAN	57.2045	0.327844
13775	CORO1A	R.AAPEASGTPSSDAVSR.L	sp|P31146|COR1A_HUMAN	136.1	0.0575888
13791	SPINT2	R.NAADSSVPSAPR.R	sp|O43291|SPIT2_HUMAN	235.846	0.0534588
13805	LRP1	R.CDGDTDCMDSSDEK.S	sp|Q07954|LRP1_HUMAN	35.955	0.585774
13806	DCBLD1	R.FESGSHISGR.G	sp|Q8N8Z6|DCBD1_HUMAN	31.54	0.0894216
13839	PTPRN	R.DTAELPAR.T	sp|Q16849|PTPRN_HUMAN	306.724	0.230308
13856	CANX	K.SDAEEDGGTVSQEEEDRKPK.A	sp|P27824-2|CALX_HUMAN	170.967	0.0811058
13862	DLD	K.NQVTATK.A	sp|P09622|DLDH_HUMAN	105.514	0.00864286
13893	POMGNT1	K.EAYEVEVHR.L	sp|Q8WZA1|PMGT1_HUMAN	339.934	0.0484529
13897	AFM	K.QDSISSK.I	sp|P43652|AFAM_HUMAN	206.09	0.0256546
13925	TGFBR3	R.TAGQGPGQLQR.E	sp|Q03167|TGBR3_HUMAN	115.124	0.0676656
13926	NCAM2	K.GQGDYSK.I	sp|O15394|NCAM2_HUMAN	250.627	0.0803086
13960	COL6A2	R.HDPRDDDLNLR.A	sp|P12110|CO6A2_HUMAN	480.044	0.055209
13988	CHGA	K.EAVEEPSSK.D	sp|P10645|CMGA_HUMAN	344.682	0.111196
13998	OAF	K.ASEQAELPR.C	sp|Q86UD1|OAF_HUMAN	187.165	0.0594731
14045	DSG2	K.IHSDLAEER.G	sp|Q14126|DSG2_HUMAN	49.2792	0.0449399
14053	LAMA2	K.DHTGGPYCDK.C	sp|P24043|LAMA2_HUMAN	121.302	0.177422
14062	COL1A2	K.HGNRGETGPSGPVGPAGAVGPR.G	sp|P08123|CO1A2_HUMAN	46.2612	0.110335
14071	CNTN1	R.YGHGVSEEDK.G	sp|Q12860|CNTN1_HUMAN	241.196	0.0625927
14093	SPOCK1	R.AVTEDDEDEDDDK.E	sp|Q08629|TICN1_HUMAN	143.896	0.139824
14100	LGALS1	K.DGGAWGTEQR.E	sp|P09382|LEG1_HUMAN	109.156	0.0436353
14107	SPOCK1	R.AVTEDDEDEDDDK.E	sp|Q08629|TICN1_HUMAN	226.869	0.113759
14135	APOA4	R.RQLTPYAQR.M	sp|P06727|APOA4_HUMAN	41.1371	0.0747169
14180	SUCO	K.VSASEQGGGDPK.S	sp|Q9UBS9|SUCO_HUMAN	276.471	0.0249008
14190	FAIM2	K.APGTEGQQQVHGEK.K	sp|Q9BWQ8|LFG2_HUMAN	120.704	0.168873
14205	C1QTNF5	R.DGAPGAPGEK.G	sp|Q9BXJ0|C1QT5_HUMAN	204.661	0.0426432
14223	VCAN	K.DNSINTSK.H	sp|P13611|CSPG2_HUMAN	122.478	0.0690981
14228	L1CAM	R.SLESDNEEK.A	sp|P32004|L1CAM_HUMAN	133.39	0.0774641
14260	SUSD5	K.EVDDDTKK.Q	sp|O60279|SUSD5_HUMAN	542.471	0.0404173
14292	PPIB	R.IGDEDVGR.V	sp|P23284|PPIB_HUMAN	346.697	0.0420196
14301	LGALS1	R.GEVAPDAK.S	sp|P09382|LEG1_HUMAN	275.777	0.102898
14319	TMX3	K.SENENQEQIEESK.E	sp|Q96JJ7|TMX3_HUMAN	229.868	0.0680868
14325	CNTN1	K.NGYAYHK.G	sp|Q12860|CNTN1_HUMAN	131.979	0.0869545
14332	SLC38A10	R.APGGRPAPSQDLNQR.S	sp|Q9HBR0|S38AA_HUMAN	43.2178	0.10172
14333	CDH11	K.DPDAANSPIR.Y	sp|P55287|CAD11_HUMAN	140.518	0.0478356
14379	IGSF21	R.TPSSDGTVEVR.A	sp|Q96ID5|IGS21_HUMAN	104.685	0.0480193
14380	PDIA6	K.GESPVDYDGGR.T	sp|Q15084-2|PDIA6_HUMAN	150.336	0.0854659
14389	ICAM5	R.GGLETSLRR.N	sp|Q9UMF0|ICAM5_HUMAN	45.8359	0.0842641
14405	METRNL	R.GSIQQVTHEPER.Q	sp|Q641Q3|METRL_HUMAN	83.7555	0.0633678
14419	FBLN7	R.MATASAPGR.A	sp|Q53RD9|FBLN7_HUMAN	93.8692	0.0752849
14445	NRGN	R.KGPGPGGPGGAGVAR.G	sp|Q92686|NEUG_HUMAN	48.6649	0.190306
14468	MAN1A1	K.HEFEEAK.S	sp|P33908|MA1A1_HUMAN	403.737	0.0591119
14470	FBLN1	R.GYHLNEEGTR.C	sp|P23142|FBLN1_HUMAN	92.528	0.103987
14480	DIPK2B	K.YQNEISDR.R	sp|Q9H7Y0|DIK2B_HUMAN	205.581	0.11593
14487	PCDH10	R.VAAVDADDGENAR.L	sp|Q9P2E7|PCD10_HUMAN	306.336	0.0541107
14512	SERPIND1	K.TNNHIMK.L	sp|P05546|HEP2_HUMAN	50.0978	0.0831544
14542	GDA	K.ETTEESIKETER.F	sp|Q9Y2T3-3|GUAD_HUMAN	346.708	0.0933685
14548	SLC38A10	K.VVVDEGQDR.E	sp|Q9HBR0|S38AA_HUMAN	310.401	0.0842135
14576	SERPING1	R.TLYSSSPR.V	sp|P05155-3|IC1_HUMAN	78.9968	0.0704153
14603	CNTN1	R.GEPSIPSNR.I	sp|Q12860|CNTN1_HUMAN	109.011	0.0494731
14616	SERPINF1	K.LTQVEHR.A	sp|P36955|PEDF_HUMAN	302.796	0.0284239
14641	SCG5	R.VSEADIQR.L	sp|P05408|7B2_HUMAN	332.914	0.302556
14648	F12	K.REQPPSLTR.N	sp|P00748|FA12_HUMAN	65.2168	0.0738617
14673	EXTL2	K.ETNSGYSGM*WHR.A	sp|Q9UBQ6|EXTL2_HUMAN	37.4532	0.109194
14689	BCAN	R.ELEAPSEDNSGR.T	sp|Q96GW7|PGCB_HUMAN	272.93	0.0743033
14693	SUSD5	R.GAHLASADELRR.V	sp|O60279|SUSD5_HUMAN	43.042	0.136681
14696	CADM4	R.IHASQAVVR.E	sp|Q8NFZ8|CADM4_HUMAN	79.4797	0.0393386
14696	LINGO3	R.VTATAGEDVR.F	sp|P0C6S8|LIGO3_HUMAN	189.613	0.0413088
14738	PCDH1	K.AVDGGVPPR.S	sp|Q08174-2|PCDH1_HUMAN	98.4028	0.0533954
14748	NEO1	K.ADSSDKM*PNDQASGSGGK.G	sp|Q92859|NEO1_HUMAN	76.3571	0.0224963
14761	ARMH4	K.LGDNEETQVR.T	sp|Q86TY3|ARMD4_HUMAN	280.172	0.0644821
14772	COL1A2	R.GVVGPQGAR.G	sp|P08123|CO1A2_HUMAN	39.5527	0.0818739
14797	NCAM2	K.GQHGSSSLHIK.D	sp|O15394|NCAM2_HUMAN	95.0493	0.0729941
14808	DSG2	R.EGEDLSK.K	sp|Q14126|DSG2_HUMAN	316.535	0.0593029
14812	LCP1	K.TENLNDDEK.L	sp|P13796|PLSL_HUMAN	456.197	0.0403387
14824	NCAM1	K.TQPVREPSAPK.L	tr|H7BYX6|H7BYX6_HUMAN	20.2987	0.128863
14825	SMOC1	R.QSALEEAQQNPR.E	sp|Q9H4F8-2|SMOC1_HUMAN	135.768	0.082585
14827	PREP	K.SDGTETSTNLHQK.L	sp|P48147|PPCE_HUMAN	50.6797	0.132436
14832	EXTL2	K.ETNSGYSGM*WHR.A	sp|Q9UBQ6|EXTL2_HUMAN	39.8706	0.0600616
14876	PREP	K.SDGTETSTNLHQK.L	sp|P48147|PPCE_HUMAN	37.3017	0.107907
14882	APOE	R.MEEMGSR.T	sp|P02649|APOE_HUMAN	57.0806	0.0586189
14892	HSP90AA1	R.DKEVSDDEAEEK.E	sp|P07900-2|HS90A_HUMAN	324.449	0.057554
14899	APLP2	K.EITHDVK.A	sp|Q06481|APLP2_HUMAN	30.4182	0.0911797
14910	IGFBP6	K.DDEAPLR.A	sp|P24592|IBP6_HUMAN	68.9049	0.069675
14913	PLG	K.CEEDEEFTCR.A	sp|P00747|PLMN_HUMAN	47.4416	0.405212
14958	VSTM2A	K.DEGLYECR.V	sp|Q8TAG5-2|VTM2A_HUMAN	119.385	0.147469
14975	AK1	R.EVQQGEEFER.R	sp|P00568|KAD1_HUMAN	162.849	0.0660603
15002	PTPRF	K.EDEMPVGR.N	sp|P10586|PTPRF_HUMAN	322.261	0.493645
15015	COL1A2	R.GVVGPQGAR.G	sp|P08123|CO1A2_HUMAN	81.3495	0.0772942
15058	NPC1	R.DVEAPSSNDK.A	sp|O15118|NPC1_HUMAN	99.871	0.137024
15060	DCN	R.AHENEITK.V	sp|P07585|PGS2_HUMAN	550.32	0.0279409
15064	TMSB4X	K.ETIEQEK.Q	sp|P62328|TYB4_HUMAN	259.237	0.175245
15074	NID2	R.HAQAQYAYPGAR.F	sp|Q14112|NID2_HUMAN	54.5691	0.0383827
15077	PRL	K.EQAQQMNQK.D	sp|P01236|PRL_HUMAN	39.9343	0.114456
15082	UBE2NL	K.TNEAQAIETAR.A	sp|Q5JXB2|UE2NL_HUMAN	47.0037	0.126437
15154	SEMA7A	R.HATYSWR.H	sp|O75326|SEM7A_HUMAN	48.5091	0.0350803
15183	COL6A2	R.DDDPLNAR.V	sp|P12110|CO6A2_HUMAN	110.882	0.0503079
15188	LSAMP	K.RHSLEYSLR.I	sp|Q13449|LSAMP_HUMAN	46.2528	0.101454
15212	TNR	K.ASGPIDHYR.I	sp|Q92752|TENR_HUMAN	177.397	0.126337
15216	PRL	K.EQAQQMNQK.D	sp|P01236|PRL_HUMAN	108.309	0.141374
15217	GALNT7	R.DVNDPMPNR.G	sp|Q86SF2|GALT7_HUMAN	337.79	0.149729
15217	PCDHGC5	R.ISESAASGAR.F	sp|Q9Y5F6|PCDGM_HUMAN	77.7895	0.0663852
15226	FXYD1	R.TGEPDEEEGTFR.S	sp|O00168|PLM_HUMAN	22.4069	0.151618
15248	CNTN1	R.M*NNGDVDLTSDR.Y	sp|Q12860|CNTN1_HUMAN	35.4156	0.0824589
15249	PCSK2	K.RNQLHDEVHQWR.R	sp|P16519|NEC2_HUMAN	103.72	0.0564483
15268	VSTM2A	K.VQGNDISHK.L	sp|Q8TAG5-2|VTM2A_HUMAN	115.675	0.0586121
15272	SIRPA	R.TETASTVTENK.D	sp|P78324|SHPS1_HUMAN	241.502	0.0274098
15289	CNTN1	R.GEPSIPSNR.I	sp|Q12860|CNTN1_HUMAN	233.444	0.0320979
15311	PENK	K.ELLETGDNRER.S	sp|P01210|PENK_HUMAN	127.49	0.0855702
15357	ART3	K.LEDHGEK.N	sp|Q13508|NAR3_HUMAN	279.951	0.058478
15430	PTPRN	K.TMEGPVEGR.D	sp|Q16849|PTPRN_HUMAN	54.5293	0.0862357
15431	PKM	R.EAEAAM*FHR.K	sp|P14618-2|KPYM_HUMAN	174.125	0.11799
15431	RBP4	R.QRQEELCLAR.Q	sp|P02753|RET4_HUMAN	84.5387	0.104031
15472	FXYD1	R.TGEPDEEEGTFR.S	sp|O00168|PLM_HUMAN	41.2772	0.126006
15508	ADGRB1	R.GGHGATGGWK.L	sp|O14514|AGRB1_HUMAN	298.513	0.0637565
15585	HAGH	K.TVQQHAGETDPVTTM*R.A	sp|Q16775|GLO2_HUMAN	61.7589	0.152464
15639	HAGH	K.TVQQHAGETDPVTTM*R.A	sp|Q16775|GLO2_HUMAN	93.3688	0.199284
15665	HS6ST3	R.ASNVEINEGAR.Q	sp|Q8IZP7|H6ST3_HUMAN	58.2733	0.0358251
15713	NRGN	K.GPGPGGPGGAGVAR.G	sp|Q92686|NEUG_HUMAN	61.4957	0.213663
15715	PRG4	R.AIGPSQTHTIR.I	sp|Q92954|PRG4_HUMAN	26.1449	0.144267
15719	CHST10	R.YLGDPNHR.W	sp|O43529|CHSTA_HUMAN	125.263	0.0859827
15727	VSTM2A	K.VQGNDISHK.L	sp|Q8TAG5-2|VTM2A_HUMAN	63.5705	0.0603003
15728	ST6GALNAC1	K.EANQAPPEEQDKVPHTAQR.A	sp|Q9NSC7|SIA7A_HUMAN	211.08	0.0468444
15741	LTBP2	R.RPGGSYPAAAAAK.V	sp|Q14767|LTBP2_HUMAN	52.4674	0.087993
15762	C1QTNF3	K.SDTSSNHAVLK.L	sp|Q9BXJ4-3|C1QT3_HUMAN	211.254	0.087476
15770	IGLC2	K.ADSSPVK.A	sp|P0DOY2|IGLC2_HUMAN	170.276	0.135713
15798	RGMA	R.TLPPAGDSQER.S	sp|Q96B86-4|RGMA_HUMAN	81.9514	0.0700825
15803	RELN	K.DFTQAQR.V	sp|P78509|RELN_HUMAN	90.6021	0.0751335
15809	KLKB1	R.REQPGVYTK.V	sp|P03952|KLKB1_HUMAN	74.2409	0.0504603
15859	ART3	K.LEDHGVK.I	sp|Q13508|NAR3_HUMAN	69.1618	0.0657075
15867	APLP1	K.GSTEQDAASPEK.E	sp|P51693-2|APLP1_HUMAN	47.3954	0.0912155
15884	IGFBP7	K.EDAGEYECHASNSQGQASASAK.I	sp|Q16270|IBP7_HUMAN	47.9228	0.139767
15891	C5	K.TGEAVAEK.D	sp|P01031|CO5_HUMAN	191.944	0.133206
15894	CP	K.VDKDNEDFQESNR.M	sp|P00450|CERU_HUMAN	149.897	0.0765642
15901	HSPG2	R.YQLGSGEAR.L	sp|P98160|PGBM_HUMAN	44.0824	0.0925672
15910	PDIA4	K.GRPYDYNGPR.E	sp|P13667|PDIA4_HUMAN	72.1786	0.12713
15961	CDH22	K.VQDINDSEPR.F	sp|Q9UJ99|CAD22_HUMAN	161.373	0.0543953
15962	IGFBP7	K.EDAGEYECHASNSQGQASASAK.I	sp|Q16270|IBP7_HUMAN	108.534	0.118882
15969	IGFBP1	K.AQETSGEEISK.F	sp|P08833|IBP1_HUMAN	136.401	0.0161875
15983	CNTN1	R.YGHGVSEEDK.G	sp|Q12860|CNTN1_HUMAN	228.877	0.0871921
15984	CLMP	K.EGEDERLPPK.S	sp|Q9H6B4|CLMP_HUMAN	300.384	0.03003
15997	APOB	R.ESDEETQIK.V	sp|P04114|APOB_HUMAN	192.733	0.201453
16034	HSPA4	K.SEENEEPMETDQNAK.E	sp|P34932|HSP74_HUMAN	219.458	0.0367143
16038	APOA4	R.GNTEGLQK.S	sp|P06727|APOA4_HUMAN	60.862	0.189973
16049	CNTN1	R.YGHGVSEEDK.G	sp|Q12860|CNTN1_HUMAN	109.646	0.0715519
16063	C5	K.GALHNYK.M	sp|P01031|CO5_HUMAN	452.959	0.0337135
16065	GDA	K.ETTEESIK.E	sp|Q9Y2T3-3|GUAD_HUMAN	316.409	0.0395436
16081	HSPA4	K.SEENEEPMETDQNAK.E	sp|P34932|HSP74_HUMAN	168.366	0.0144566
16088	APOC1	K.QSELSAK.M	sp|P02654|APOC1_HUMAN	30.3	0.174445
16089	RNASE1	R.QHMDSDSSPSSSSTYCNQM*MR.R	sp|P07998|RNAS1_HUMAN	20.1248	0.0516621
16099	CHST14	R.AGDADLQVR.Q	sp|Q8NCH0|CHSTE_HUMAN	459.354	0.100486
16119	BASP1	K.KAEGAATEEEGTPK.E	sp|P80723|BASP1_HUMAN	87.2131	0.0774068
16121	CADM2	K.DGGELPDPDR.M	sp|Q8N3J6-3|CADM2_HUMAN	352.877	0.0227103
16145	NID1	R.EYTVTEPER.D	sp|P14543|NID1_HUMAN	137.463	0.135136
16147	SLC38A10	R.AGGNQAASQLEEAGR.A	sp|Q9HBR0|S38AA_HUMAN	81.1179	0.105861
16156	GALNT10	R.QPDGTPGGSGAAVAPAAGQGSHSR.Q	sp|Q86SR1|GLT10_HUMAN	21.696	0.0916338
16170	APLP1	K.GSTEQDAASPEKEK.M	sp|P51693-2|APLP1_HUMAN	150.485	0.0567128
16174	L1CAM	K.EGPGEAIVR.E	sp|P32004|L1CAM_HUMAN	271.58	0.049721
16176	FBLN1	R.RSAATLQQEK.T	sp|P23142|FBLN1_HUMAN	147.312	0.168088
16186	B4GALNT1	R.SYQTNTADTVR.F	sp|Q00973|B4GN1_HUMAN	28.1913	0.121097
16196	SEMA3B	R.AEEPVLR.L	sp|Q13214|SEM3B_HUMAN	181.584	0.0150839
16198	LRRN1	R.EATTVDCNDLR.L	sp|Q6UXK5|LRRN1_HUMAN	20.1055	0.230895
16210	CPPED1	R.TEQTEDLK.R	sp|Q9BRF8|CPPED_HUMAN	130.819	0.0394097
16232	PLS3	K.SGNLTEDDKHNNAK.Y	sp|P13797|PLST_HUMAN	80.5767	0.0966613
16234	GGH	K.YLESAGAR.V	sp|Q92820|GGH_HUMAN	23.4111	0.147258
16239	C6	K.MGSSTSEK.T	sp|P13671|CO6_HUMAN	130.157	0.0454875
16253	CHGB	R.HPQGAWK.E	sp|P05060|SCG1_HUMAN	333.734	0.130644
16290	BCAN	R.AVLGSPR.V	sp|Q96GW7|PGCB_HUMAN	32.4352	0.104103
16306	YWHAG	K.RATVVESSEK.A	sp|P61981|1433G_HUMAN	130.246	0.0346953
16321	DLD	K.NQVTATK.A	sp|P09622|DLDH_HUMAN	133.641	0.050798
16325	C6	K.GSSGLEEK.T	sp|P13671|CO6_HUMAN	187.186	0.0426046
16361	PRG4	R.SGQTLSK.V	sp|Q92954|PRG4_HUMAN	112.729	0.0936401
16407	RELT	R.GVEVAAGASSGGETR.Q	sp|Q969Z4|TR19L_HUMAN	57.918	0.0942961
16431	LAMA2	K.DLAHEATK.L	sp|P24043|LAMA2_HUMAN	294.887	0.0441754
16438	SORL1	K.ISGDTCSGGDVEAR.L	sp|Q92673|SORL_HUMAN	59.601	0.138561
16448	PKM	R.EAEAAM*FHRK.L	sp|P14618-2|KPYM_HUMAN	186.821	0.0933894
16454	APLP2	K.EITHDVK.A	sp|Q06481|APLP2_HUMAN	230.263	0.138043
16460	CPE	K.YIGNM*HGNEAVGR.E	sp|P16870|CBPE_HUMAN	77.8029	0.0793351
16477	NPTX1	R.CESQSTLDPGAGEAR.A	sp|Q15818|NPTX1_HUMAN	65.345	0.136103
16481	MYDGF	K.TAVAHRPGAFK.A	sp|Q969H8|MYDGF_HUMAN	319.001	0.0539515
16521	FSTL1	R.ECAVTEK.G	sp|Q12841|FSTL1_HUMAN	131.061	0.20956
16524	CACHD1	R.DLAEQNSGK.Y	sp|Q5VU97|CAHD1_HUMAN	235.16	0.0836883
16524	XXYLT1	K.AEHNAALQAK.A	sp|Q8NBI6|XXLT1_HUMAN	233.786	0.0563448
16534	PLOD3	R.GRDPVNPEK.L	sp|O60568|PLOD3_HUMAN	98.7223	0.0559415
16560	FAT2	K.SSNTALLNR.E	sp|Q9NYQ8|FAT2_HUMAN	34.1081	0.0810782
16587	VSTM2B	R.VSDYSDDDTQEHK.A	sp|A6NLU5|VTM2B_HUMAN	234.414	0.0370635
16615	ICAM5	K.AANDQGEAVK.D	sp|Q9UMF0|ICAM5_HUMAN	38.9165	0.0783203
16619	LAMA2	K.KEAVESGK.R	sp|P24043|LAMA2_HUMAN	76.7554	0.0579275
16629	ADGRB3	K.RVPQEQADAAK.F	sp|O60242|AGRB3_HUMAN	163.139	0.0272562
16652	PCDH9	K.VEDGGTPQK.S	sp|Q9HC56|PCDH9_HUMAN	471.714	0.0541108
16654	PRKAR1B	R.RSPNEEYVEVGR.L	sp|P31321|KAP1_HUMAN	100.551	0.0424937
16655	STMN1	K.SHEAEVLK.Q	sp|P16949-2|STMN1_HUMAN	314.219	0.0528677
16666	LAMB2	K.RAGNSLAASTAEETAGSAQGR.A	sp|P55268|LAMB2_HUMAN	97.4897	0.042935
16670	HMCN1	K.EGINVNTSGR.N	sp|Q96RW7|HMCN1_HUMAN	99.1802	0.0544758
16682	CADM3	K.DTATLNCQSSGSKPAAR.L	sp|Q8N126-2|CADM3_HUMAN	56.4089	0.157924
16685	C1R	R.VSVHPDYR.Q	sp|P00736|C1R_HUMAN	156.285	0.0787275
16686	NCAM1	K.QETLDGHM*VVR.S	sp|P13591|NCAM1_HUMAN	190.325	0.116591
16689	NRCAM	K.VQAVNPR.I	sp|Q92823-5|NRCAM_HUMAN	60.075	0.0412658
16695	XXYLT1	K.AEHNAALQAK.A	sp|Q8NBI6|XXLT1_HUMAN	245.871	0.0399688
16699	TPI1	K.SNVSDAVAQSTR.I	sp|P60174-3|TPIS_HUMAN	95.0422	0.0862328
16721	POMGNT1	K.EAYEVEVHR.L	sp|Q8WZA1|PMGT1_HUMAN	191.833	0.0322469
16760	PIK3IP1	R.EDQTSPAPGLR.C	sp|Q96FE7|P3IP1_HUMAN	192.621	0.0520068
16763	CLEC3B	K.TFHEASEDCISR.G	sp|P05452|TETN_HUMAN	123.9	0.104181
16765	CD83	R.METPQEDHLR.G	sp|Q01151|CD83_HUMAN	132.928	0.0776681
16789	SIRPA	R.TETASTVTENK.D	sp|P78324|SHPS1_HUMAN	50.4909	0.0849958
16790	NRCAM	K.VQAVNPR.I	sp|Q92823-5|NRCAM_HUMAN	127.636	0.0211626
16791	OLFML3	K.VTGGPGTK.G	sp|Q9NRN5|OLFL3_HUMAN	559.518	0.0383221
16821	FETUB	K.NTPPTDSPSK.A	sp|Q9UGM5|FETUB_HUMAN	169.182	0.0308773
16876	SLC5A5	R.QTASVAPK.E	sp|Q92911|SC5A5_HUMAN	146.084	0.161872
16889	SIRPA	R.TETASTVTENK.D	sp|P78324|SHPS1_HUMAN	39.8874	0.101033
16903	CADM3	R.IQEDPNGK.T	sp|Q8N126-2|CADM3_HUMAN	27.025	0.121424
16971	CPN1	R.TASTPTPDDK.L	sp|P15169|CBPN_HUMAN	127.789	0.039581
16985	CPN1	R.TASTPTPDDK.L	sp|P15169|CBPN_HUMAN	188.46	0.0249014
16991	HEG1	R.SYSESSSTSSSESLNSSAPR.G	sp|Q9ULI3|HEG1_HUMAN	65.7401	0.0563995
17000	HEG1	R.SYSESSSTSSSESLNSSAPR.G	sp|Q9ULI3|HEG1_HUMAN	58.4684	0.0976627
17011	MSN	R.RALELEQER.K	sp|P26038|MOES_HUMAN	33.7587	0.0708573
17044	NEO1	R.SGSAPQSPGASIR.T	sp|Q92859|NEO1_HUMAN	41.4094	0.105783
17049	SEMA4D	K.YM*QSTTVEQSHTK.W	sp|Q92854|SEM4D_HUMAN	21.9506	0.130549
17053	TMEM108	R.GRNPSSTPLGQK.R	sp|Q6UXF1|TM108_HUMAN	40.7357	0.0475285
17065	TFRC	K.AATVTGK.L	sp|P02786|TFR1_HUMAN	148.724	0.0511981
17065		K.DNEQHVFK.V	tr|B4E1Z4|B4E1Z4_HUMAN	154.208	0.0498576
17073	SERPING1	R.TLYSSSPR.V	sp|P05155-3|IC1_HUMAN	125.642	0.041908
17086	NEU1	K.MSSSDEGAK.F	sp|Q99519|NEUR1_HUMAN	115.177	0.0593701
17111	DPP6	K.HEDESEAWLHR.Q	sp|P42658|DPP6_HUMAN	125.384	0.0852158
17115	SCG2	K.TGEKPNGSVEPER.E	sp|P13521|SCG2_HUMAN	125.469	0.233933
17132	IGSF1	K.EGAQEPLEQQRPSGYR.A	sp|Q8N6C5-4|IGSF1_HUMAN	103.512	0.0456891
17154	LGALS3BP	K.SQLVYQSR.R	sp|Q08380|LG3BP_HUMAN	20.6842	0.108516
17166	NEO1	R.SGSAPQSPGASIR.T	sp|Q92859|NEO1_HUMAN	51.8018	0.0482147
17188	MAN2A1	R.GHLDYPR.N	sp|Q16706|MA2A1_HUMAN	175.542	0.113216
17192	SEMA3F	R.GFNSNANK.N	sp|Q13275-2|SEM3F_HUMAN	26.0112	0.0874702
17208	GC	K.DVCDPGNTK.V	sp|P02774-3|VTDB_HUMAN	401.446	0.187722
17220	SUSD5	R.GAHLASADELRR.V	sp|O60279|SUSD5_HUMAN	210.277	0.0936034
17229	CLSTN1	K.GPDGTNVKK.S	sp|O94985|CSTN1_HUMAN	566.41	0.0759648
17234	SERPINC1	K.FSPENTRK.E	sp|P01008|ANT3_HUMAN	73.1559	0.0830692
17241	GALNT10	R.EDIRPGDPQHTK.K	sp|Q86SR1|GLT10_HUMAN	336.18	0.0412299
17259	PSAP	K.TASDCGAVK.H	sp|P07602-3|SAP_HUMAN	138.723	0.206387
17272	PSAP	K.TASDCGAVK.H	sp|P07602-3|SAP_HUMAN	226.724	0.139714
17278	C7	K.AASGTQNNVLR.G	sp|P10643|CO7_HUMAN	75.4525	0.060089
17318	SEMA7A	K.GYHSSLPNPRPGK.C	sp|O75326|SEM7A_HUMAN	98.7037	0.0584169
17320	HSPA4	K.VTPQSDGSSSK.V	sp|P34932|HSP74_HUMAN	72.182	0.0741871
17345	A2M	K.SDIAPVAR.L	sp|P01023|A2MG_HUMAN	21.5177	0.163849
17409	LY6H	K.QCQPSDTVCASVR.I	sp|O94772-2|LY6H_HUMAN	99.7887	0.508952
17411	SERPINA1	K.FLENEDRR.S	sp|P01009|A1AT_HUMAN	138.212	0.0882415
17429	FCGBP	R.VLVENEHR.G	sp|Q9Y6R7|FCGBP_HUMAN	138.891	0.0777807
17433	NCAM1	K.TQPVREPSAPK.L	tr|H7BYX6|H7BYX6_HUMAN	231.562	0.028621
17443	NCAN	K.DTEGCDRGWHK.F	sp|O14594|NCAN_HUMAN	56.0452	0.240663
17464	ITIH2	K.QTVEAM*K.T	sp|P19823|ITIH2_HUMAN	78.7171	0.0579111
17483	LYNX1	R.TYYTPTR.M	sp|P0DP58|LYNX1_HUMAN	71.004	0.0591491
17495	SERPINA5	R.DSAGAMK.Q	sp|P05154|IPSP_HUMAN	146.417	0.0526559
17522	KLK6	K.LVHGGPCDK.T	sp|Q92876|KLK6_HUMAN	181.677	0.148492
17537	CNTN5	K.KSPPSQAPSNLR.W	sp|O94779|CNTN5_HUMAN	32.3838	0.127087
17568	SH3BGRL	K.DIAANEENRK.W	sp|O75368|SH3L1_HUMAN	77.3895	0.0894887
17581	CHGA	K.EAVEEPSSK.D	sp|P10645|CMGA_HUMAN	406.358	0.0825618
17606	GPR37	K.LQGSHHKPLSK.T	sp|O15354|GPR37_HUMAN	237.88	0.08217
17613	TPI1	K.TATPQQAQEVHEK.L	sp|P60174-3|TPIS_HUMAN	205.209	0.0366503
17618	IGHG3	K.TPLGDTTHTCPR.C	sp|P01860|IGHG3_HUMAN	92.8722	0.128671
17626	SERPINA5	R.DSAGAMK.Q	sp|P05154|IPSP_HUMAN	177.541	0.0484275
17628	ARMH4	R.EIAHVHAEK.G	sp|Q86TY3|ARMD4_HUMAN	453.705	0.017707
17631	HTRA1	K.NGATYEAK.I	sp|Q92743|HTRA1_HUMAN	87.0313	0.0622558
17656	DPP6	R.GSGFQGTK.L	sp|P42658|DPP6_HUMAN	70.622	0.127044
17674	VSTM2A	K.VQGNDISHK.L	sp|Q8TAG5-2|VTM2A_HUMAN	325.37	0.0372393
17690	APLP1	K.GSTEQDAASPEKEK.M	sp|P51693-2|APLP1_HUMAN	139.416	0.0501709
17708	ARMH4	R.EIAHVHAEK.G	sp|Q86TY3|ARMD4_HUMAN	295.721	0.0339219
17716		K.KDNEQHVFK.V	tr|B4E1Z4|B4E1Z4_HUMAN	60.4592	0.0578146
17718	ITIH2	R.ALYAQAR.A	sp|P19823|ITIH2_HUMAN	214.784	0.026584
17721	CPXM2	K.TQEHTPTPDDHVFR.W	sp|Q8N436|CPXM2_HUMAN	68.5344	0.0725674
17724	BASP1	K.EKPDQDAEGK.A	sp|P80723|BASP1_HUMAN	292.359	0.094317
17739	NID1	R.EYTVTEPERDGASPSR.I	sp|P14543|NID1_HUMAN	52.5369	0.185564
17744	PCDH7	R.RAGAADSAPYPGGGGNGASGGGSGGSK.R	sp|O60245-2|PCDH7_HUMAN	37.094	0.112853
17790	EPDR1	R.QVMYQQSSGR.N	sp|Q9UM22|EPDR1_HUMAN	28.3798	0.163172
17801	HTRA1	K.NGATYEAK.I	sp|Q92743|HTRA1_HUMAN	174.875	0.0292196
17836	SERBP1	K.SAAQAAAQTNSNAAGK.Q	sp|Q8NC51|PAIRB_HUMAN	117.286	0.0602303
17836	SNCB	K.QGVTEAAEK.T	sp|Q16143|SYUB_HUMAN	179.125	0.0980553
17841	GNAS	K.HSTFGQSLTQR.L	sp|O95467|GNAS3_HUMAN	126.424	0.0792299
17851	APOB	K.QELNGNTK.S	sp|P04114|APOB_HUMAN	71.1166	0.131386
17874	HSP90B1	K.AQAYQTGK.D	sp|P14625|ENPL_HUMAN	41.2078	0.0854857
17874	ITIH1	K.VTYDVSR.D	sp|P19827|ITIH1_HUMAN	126.062	0.0605537
17874	MEGF8	K.CTNAPSAGNHFTGVR.W	tr|M0QZL2|M0QZL2_HUMAN	46.2687	0.140249
17928	PDIA6	K.GESPVDYDGGR.T	sp|Q15084-2|PDIA6_HUMAN	194.799	0.0969916
17978	TPI1	K.TATPQQAQEVHEK.L	sp|P60174-3|TPIS_HUMAN	83.2408	0.0631756
17994	APOB	K.QELNGNTK.S	sp|P04114|APOB_HUMAN	103.39	0.153972
17995	COCH	R.GVISNSGGPVR.V	sp|O43405|COCH_HUMAN	30.2714	0.0956104
17997	LIFR	K.NSVGSSPPSK.I	sp|P42702|LIFR_HUMAN	54.2297	0.0534747
18002	XYLT1	R.RGGAAVGGGEQPPPAPAPR.R	sp|Q86Y38|XYLT1_HUMAN	136.002	0.0406836
18009	KLKB1	R.REQPGVYTK.V	sp|P03952|KLKB1_HUMAN	170.612	0.0373862
18018	SEMA3G	R.IPENSDQDNDK.V	sp|Q9NS98|SEM3G_HUMAN	74.7537	0.0762353
18042	LYNX1	R.TYYTPTR.M	sp|P0DP58|LYNX1_HUMAN	98.2934	0.0712717
18054	CNTN1	R.AHSDGGDGVVSQVK.I	sp|Q12860|CNTN1_HUMAN	83.5593	0.0429465
18056	SIGLEC14	K.YSYQQNK.L	sp|Q08ET2|SIG14_HUMAN	127.664	0.0524776
18072	TPI1	K.TATPQQAQEVHEK.L	sp|P60174-3|TPIS_HUMAN	68.4446	0.0598191
18083	MARCKS	K.KEAGEGGEAEAPAAEGGK.D	sp|P29966|MARCS_HUMAN	348.946	0.0594522
18112	BCAN	R.AVLGSPR.V	sp|Q96GW7|PGCB_HUMAN	30.9193	0.0846846
18114	PDIA4	R.SHM*M*DVQGSTQDSAIK.D	sp|P13667|PDIA4_HUMAN	187.5	0.0654608
18147	SPOCK1	R.AVTEDDEDEDDDK.E	sp|Q08629|TICN1_HUMAN	86.4037	0.144019
18165	VSTM2A	K.VQGNDISHK.L	sp|Q8TAG5-2|VTM2A_HUMAN	473.319	0.0498924
18166	CNTNAP2	R.HELQHPIIAR.Y	sp|Q9UHC6|CNTP2_HUMAN	274.411	0.0734852
18173	YWHAQ	K.AVTEQGAELSNEER.N	sp|P27348|1433T_HUMAN	26.1501	0.0985595
18199	BPNT2	R.ESNVLHEK.S	sp|Q9NX62|IMPA3_HUMAN	195.748	0.0271194
18206	SPP1	K.DSYETSQLDDQSAETHSHK.Q	sp|P10451|OSTP_HUMAN	144.939	0.141136
18228	LYZ	K.RLGMDGYR.G	sp|P61626|LYSC_HUMAN	25.3512	0.200043
18233	IL6ST	K.IDPSHTQGYR.T	sp|P40189|IL6RB_HUMAN	46.6281	0.056385
18234	APLP1	K.GSTEQDAASPEKEK.M	sp|P51693-2|APLP1_HUMAN	237.679	0.0419934
18256	BCAN	R.GREAEVLVAR.G	sp|Q96GW7|PGCB_HUMAN	35.6098	0.118032
18263	VTN	R.TSAGTRQPQFISR.D	sp|P04004|VTNC_HUMAN	149.182	0.100843
18266	SORT1	R.KPENSECDATAK.N	sp|Q99523|SORT_HUMAN	148.119	0.191897
18281	ENO2	R.FAGHNFR.N	sp|P09104|ENOG_HUMAN	152.374	0.0951182
18287	PCSK9	R.TVWSAHSGPTR.M	sp|Q8NBP7|PCSK9_HUMAN	39.5425	0.107036
18297	VIT	K.VAGQSGYK.G	sp|Q6UXI7-4|VITRN_HUMAN	119.257	0.03506
18308	PAPLN	R.NGLPVQADGHR.V	sp|O95428|PPN_HUMAN	146.84	0.079742
18309	SPINT2	R.NAADSSVPSAPR.R	sp|O43291|SPIT2_HUMAN	67.7689	0.0655075
18316	ADAMTSL2	K.QGVSPADM*YR.W	sp|Q86TH1|ATL2_HUMAN	48.0804	0.0445001
18328	TAGLN	K.YDEELEER.L	sp|Q01995|TAGL_HUMAN	94.978	0.093994
18333	BCAN	R.ELEAPSEDNSGR.T	sp|Q96GW7|PGCB_HUMAN	73.0448	0.106958
18335	VCAN	K.DNSINTSK.H	sp|P13611|CSPG2_HUMAN	93.2601	0.0313938
18344	NCAM1	K.TQPVREPSAPK.L	tr|H7BYX6|H7BYX6_HUMAN	191.425	0.0516497
18365	SHISA6	R.APGIPEAGSRR.G	sp|Q6ZSJ9-3|SHSA6_HUMAN	167.411	0.119823
18379	KLKB1	R.TGAVSGHSLK.Q	sp|P03952|KLKB1_HUMAN	271.276	0.0618344
18379	L1CAM	K.VQAVNSQGK.G	sp|P32004|L1CAM_HUMAN	96.5409	0.0583796
18383	IGFBP7	K.EDAGEYECHASNSQGQASASAK.I	sp|Q16270|IBP7_HUMAN	73.8607	0.138009
18392	NID2	K.IETSSLDGENRR.I	sp|Q14112|NID2_HUMAN	65.9801	0.0583032
18423	CDH20	K.VEGANPHLEM*R.F	sp|Q9HBT6|CAD20_HUMAN	94.751	0.0441558
18428	IGFBP5	K.FVGGAENTAHPR.I	sp|P24593|IBP5_HUMAN	146.539	0.029791
18479	QSOX1	R.AAPGQEPPEHM*AELQR.N	sp|O00391|QSOX1_HUMAN	73.8262	0.0442049
18495	NCAM1	K.TQPVHSPPPREPSAPK.L	tr|A0A087X1V2|A0A087X1V2_HUMAN	272.443	0.0225541
18499	CD109	R.ADGNQLTLEERR.N	sp|Q6YHK3|CD109_HUMAN	97.1746	0.239098
18507	COL4A1	R.HSQTIDDPQCPSGTK.I	sp|P02462|CO4A1_HUMAN	148.083	0.146753
18517	KNG1	K.EGDCPVQSGK.T	sp|P01042|KNG1_HUMAN	314.304	0.204848
18523	STC1	R.VAAQNSAEVVR.C	sp|P52823|STC1_HUMAN	61.4612	0.0838893
18548	AFM	K.QDSISSK.I	sp|P43652|AFAM_HUMAN	287.545	0.0629093
18568	NRXN3	K.AREENVATFR.G	tr|A0A0U1RQC5|A0A0U1RQC5_HUMAN	20.5441	0.13233
18582	CTSH	R.TGIYSSTSCHK.T	sp|P09668|CATH_HUMAN	66.2005	0.108533
18587	COL4A1	R.HSQTIDDPQCPSGTK.I	sp|P02462|CO4A1_HUMAN	139.44	0.130121
18587	CSF1R	K.HSTSM*FFR.V	sp|P07333|CSF1R_HUMAN	32.7631	0.132013
18632	GPX3	R.TTVSNVK.M	sp|P22352|GPX3_HUMAN	257.807	0.16134
18637	UNC5C	R.ECTAPAPK.N	sp|O95185|UNC5C_HUMAN	126.538	0.145858
18638	PCDH1	K.AVDGGVPPR.S	sp|Q08174-2|PCDH1_HUMAN	40.7801	0.138845
18647	COL12A1	K.NTFTESAGAR.V	sp|Q99715|COCA1_HUMAN	48.0668	0.0449028
18670	VCAN	K.DNSINTSK.H	sp|P13611|CSPG2_HUMAN	65.3266	0.0687888
18671	MEGF8	R.WAASSATASSR.W	tr|M0QZL2|M0QZL2_HUMAN	20.985	0.11995
18714	TMEM132D	R.TGHSDIDESGPPLQR.I	sp|Q14C87|T132D_HUMAN	203.502	0.11766
18740	CPE	K.KIVDQNTK.L	sp|P16870|CBPE_HUMAN	225.032	0.058284
18756	C8B	K.NTPIDGK.W	sp|P07358|CO8B_HUMAN	109.175	0.0574872
18757	ADAMTSL2	K.QGVSPADM*YR.W	sp|Q86TH1|ATL2_HUMAN	51.7403	0.0328454
18764	ITIH2	K.VQSTITSR.M	sp|P19823|ITIH2_HUMAN	127.427	0.0580134
18765	GAPDH	K.TVDGPSGK.L	sp|P04406|G3P_HUMAN	385.384	0.0528291
18775	IGFBP7	K.EDAGEYECHASNSQGQASASAK.I	sp|Q16270|IBP7_HUMAN	135.467	0.152555
18783	LGALS3BP	K.LASAYGAR.Q	sp|Q08380|LG3BP_HUMAN	176.398	0.0747473
18792	EMILIN3	R.TLAQHTQDIAR.L	sp|Q9NT22|EMIL3_HUMAN	159.09	0.070678
18793	F5	K.MDDAVAPGR.E	sp|P12259|FA5_HUMAN	188.952	0.0887084
18801	TMEM132D	K.FGQNDANPNTSDSR.H	sp|Q14C87|T132D_HUMAN	84.6366	0.0557066
18805	CDH5	R.HSIGYSIR.R	sp|P33151|CADH5_HUMAN	55.4776	0.121492
18808	LAMA4	K.IEQTQASEK.K	sp|Q16363|LAMA4_HUMAN	74.1889	0.0672415
18829	SPP1	K.DSYETSQLDDQSAETHSHK.Q	sp|P10451|OSTP_HUMAN	127.252	0.0464757
18863	SNED1	K.ESCESTSLK.K	sp|Q8TER0|SNED1_HUMAN	54.6766	0.119536
18865	ANPEP	K.KDNEETGFGSGTR.A	sp|P15144|AMPN_HUMAN	63.1694	0.0543524
18870	APOB	R.VRESDEETQIK.V	sp|P04114|APOB_HUMAN	94.2957	0.0702043
18899	ICAM1	K.ASVSVTAEDEGTQR.L	sp|P05362|ICAM1_HUMAN	117.633	0.0473331
18930	FGG	K.DCQDIANK.G	sp|P02679|FIBG_HUMAN	138.016	0.147397
18940	TMEM132A	R.QVAGSVGGNTGVR.G	sp|Q24JP5-2|T132A_HUMAN	60.8959	0.179675
18946	PLXDC2	R.IYGPSDSASR.D	sp|Q6UX71|PXDC2_HUMAN	27.5696	0.178742
18955	CLSTN1	K.AM*QHISYLNSR.Q	sp|O94985|CSTN1_HUMAN	58.2487	0.0508346
18968	PRKCSH	K.ETMVTSTTEPSR.C	tr|K7ELL7|K7ELL7_HUMAN	40.7601	0.160307
18978	CFH	R.TGDEITYQCR.N	sp|P08603|CFAH_HUMAN	179.087	0.289528
18992	APOH	K.ATVVYQGER.V	sp|P02749|APOH_HUMAN	34.5126	0.168353
18998	CDH7	K.LHSDVDK.G	sp|Q9ULB5|CADH7_HUMAN	382.682	0.0295188
18999	F5	K.DSNM*PMDMR.E	sp|P12259|FA5_HUMAN	45.9035	0.138758
19000	SUCO	K.VSASEQGGGDPK.S	sp|Q9UBS9|SUCO_HUMAN	148.159	0.0181863
19066	CADM3	K.DTATLNCQSSGSKPAAR.L	sp|Q8N126-2|CADM3_HUMAN	154.645	0.158468
19090	CPE	R.SNAQGIDLNR.N	sp|P16870|CBPE_HUMAN	110.9	0.0360552
19091	ATRN	K.GDECQLCEVENR.Y	sp|O75882|ATRN_HUMAN	58.7952	0.201606
19097	FSTL4	K.NGVDVSTQM*SK.Q	sp|Q6MZW2|FSTL4_HUMAN	31.2023	0.170216
19103	SERPINA7	K.QEINSHVEM*QTK.G	sp|P05543|THBG_HUMAN	154.116	0.0750451
19109	CSPG4	R.VVSDREEPEAAYR.L	sp|Q6UVK1|CSPG4_HUMAN	136.312	0.0486712
19111	SPARCL1	K.EDMSEPQEK.K	sp|Q14515|SPRL1_HUMAN	29.6108	0.099333
19130	CLEC3B	K.KDVVNTK.M	sp|P05452|TETN_HUMAN	45.3164	0.135546
19133	PSAT1	K.NNGGAAAMEK.L	sp|Q9Y617|SERC_HUMAN	52.5235	0.107192
19148	MEGF8	R.WVAHQEK.E	sp|Q7Z7M0|MEGF8_HUMAN	212.794	0.0366925
19150	PDIA3	K.VDCTANTNTCNK.Y	sp|P30101|PDIA3_HUMAN	69.928	0.236169
19162	OLFML1	R.EADECIESEDK.T	sp|Q6UWY5|OLFL1_HUMAN	29.8023	0.13684
19165	PDIA3	K.VDCTANTNTCNK.Y	sp|P30101|PDIA3_HUMAN	76.2404	0.30433
19188	GANAB	R.VSQGSKDPAEGDGAQPEETPR.D	sp|Q14697|GANAB_HUMAN	126.915	0.142707
19198	SLC5A5	R.QTASVAPK.E	sp|Q92911|SC5A5_HUMAN	132.567	0.139501
19205	GANAB	R.VSQGSKDPAEGDGAQPEETPR.D	sp|Q14697|GANAB_HUMAN	139.397	0.137811
19216	CACHD1	R.LSTTVNSR.A	sp|Q5VU97|CAHD1_HUMAN	123.496	0.0533957
19229	CEMIP	R.HTSALAFR.L	sp|Q8WUJ3|CEMIP_HUMAN	33.1674	0.0678085
19234		K.KDNEQHVFK.V	tr|B4E1Z4|B4E1Z4_HUMAN	351.999	0.0382282
19240	RGMA	R.TLPPAGDSQER.S	sp|Q96B86-4|RGMA_HUMAN	32.0078	0.0947741
19242	LAMB1	K.AVITVQRPGR.I	sp|P07942|LAMB1_HUMAN	43.1651	0.0490374
19259	NCAM2	R.VAAVNGK.G	sp|O15394|NCAM2_HUMAN	37.5878	0.104952
19264	KLK6	K.LVHGGPCDK.T	sp|Q92876|KLK6_HUMAN	164.726	0.159372
19272	QDPR	R.RVLVYGGR.G	sp|P09417|DHPR_HUMAN	71.8168	0.366
19278	ALCAM	R.SSNTYTLTDVRR.N	sp|Q13740|CD166_HUMAN	20.9236	0.10308
19281	CPE	K.YIGNMHGNEAVGR.E	sp|P16870|CBPE_HUMAN	75.4652	0.0924933
19285	NCAM1	K.QETLDGHM*VVR.S	sp|P13591|NCAM1_HUMAN	102.061	0.063664
19296	HSPA5	R.MVNDAEK.F	sp|P11021|BIP_HUMAN	28.9974	0.0667668
19297	LGALS3BP	K.SQLVYQSR.R	sp|Q08380|LG3BP_HUMAN	54.1966	0.0531287
19312	SHISA6	R.TLSAGGAAVGGR.R	sp|Q6ZSJ9-3|SHSA6_HUMAN	100.901	0.0929576
19323	L1CAM	K.DATQITQGPR.S	sp|P32004|L1CAM_HUMAN	64.6527	0.0929574
19326	C16orf89	K.AIQYQQHFSR.R	sp|Q6UX73|CP089_HUMAN	68.2656	0.107374
19339	VSIG4	K.QQTNNQEPIK.V	sp|Q9Y279|VSIG4_HUMAN	53.8239	0.105188
19342	LUM	R.NNQIDHIDEK.A	sp|P51884|LUM_HUMAN	63.5493	0.0389681
19351	SERPING1	R.TLYSSSPR.V	sp|P05155-3|IC1_HUMAN	140.807	0.0489546
19357	GAPDH	K.QASEGPLK.G	sp|P04406|G3P_HUMAN	65.5473	0.0923946
19360	HS6ST1	R.AGGVEVDEDTIRR.I	sp|O60243|H6ST1_HUMAN	186.877	0.0465524
19380	FUCA1	K.TQHFVSAK.T	sp|P04066|FUCO_HUMAN	290.317	0.0732403
19387	HSPG2	K.RVPGSPTNLANR.Q	sp|P98160|PGBM_HUMAN	36.4332	0.109393
19404	SERPINC1	K.FSPENTR.K	sp|P01008|ANT3_HUMAN	169.151	0.160231
19424	TIMP1	R.HLACLPR.E	sp|P01033|TIMP1_HUMAN	58.4058	0.10263
19433	F9	R.VSVSQTSK.L	sp|P00740|FA9_HUMAN	197.792	0.0524525
19453	CGREF1	K.SPLRQETQEAPGPR.E	sp|Q99674|CGRE1_HUMAN	245.582	0.0636066
19463	CLSTN2	K.AVVTEGK.I	sp|Q9H4D0|CSTN2_HUMAN	25.9466	0.0710025
19463	DNER	R.SVGTSYK.C	sp|Q8NFT8|DNER_HUMAN	121.513	0.0776852
19495	PTGDS	K.AALSM*CK.S	sp|P41222|PTGDS_HUMAN	47.6964	0.117902
19522	CHST14	R.AGDADLQVR.Q	sp|Q8NCH0|CHSTE_HUMAN	174.25	0.0729877
19522	CPQ	K.VHLEPVR.I	sp|Q9Y646|CBPQ_HUMAN	35.6798	0.0974716
19529	PSAT1	K.NNGGAAAMEK.L	sp|Q9Y617|SERC_HUMAN	44.6112	0.0627356
19530	CNTN1	R.AHSDGGDGVVSQVK.I	sp|Q12860|CNTN1_HUMAN	270.617	0.035836
19531	SEMA7A	R.RSEGLLACGTNAR.H	sp|O75326|SEM7A_HUMAN	90.9278	0.127272
19538	NCAN	R.ETGETSPAQVNK.A	sp|O14594|NCAN_HUMAN	487.885	0.0754724
19544	COCH	R.GVISNSGGPVR.V	sp|O43405|COCH_HUMAN	29.0216	0.0785166
19548	VGF	K.ARRPESALLGGSEAGER.L	sp|O15240|VGF_HUMAN	44.5044	0.19502
19554	SERPINA7	K.QEINSHVEM*QTK.G	sp|P05543|THBG_HUMAN	302.984	0.0221449
19576	FSTL4	R.GPDVGVGESQAEEPR.S	sp|Q6MZW2|FSTL4_HUMAN	59.2593	0.118563
19610	NCAM1	K.TQPVREPSAPK.L	tr|H7BYX6|H7BYX6_HUMAN	304.113	0.0707851
19621	LGALS1	R.VRGEVAPDAK.S	sp|P09382|LEG1_HUMAN	196.785	0.117051
19638	ALPL	R.DQAQETLK.Y	sp|P05186|PPBT_HUMAN	123.07	0.0788201
19676	MAN1A1	K.HEFEEAK.S	sp|P33908|MA1A1_HUMAN	333.411	0.0666945
19688	SIAE	R.QGQETIM*K.K	sp|Q9HAT2|SIAE_HUMAN	56.8378	0.0934849
19702	PGAM1	K.AM*EAVAAQGK.A	sp|P18669|PGAM1_HUMAN	53.961	0.0733987
19711	C11orf87	R.TFASPNASGSGNTGAR.G	sp|Q6NUJ2|CK087_HUMAN	43.6339	0.0889333
19721	NCAM2	R.VAAVNGK.G	sp|O15394|NCAM2_HUMAN	285.704	0.0667322
19734	PLXDC2	R.TIYEYHR.V	sp|Q6UX71|PXDC2_HUMAN	302.576	0.0444657
19738	GAPDH	R.AAFNSGK.V	sp|P04406|G3P_HUMAN	182.554	0.0394115
19739	HSPE1	R.SAAETVTK.G	sp|P61604|CH10_HUMAN	110.975	0.100419
19748	SERPINA7	K.QEINSHVEM*QTK.G	sp|P05543|THBG_HUMAN	112.023	0.0292726
19757	METRNL	R.GSIQQVTHEPER.Q	sp|Q641Q3|METRL_HUMAN	83.2202	0.114288
19764	CNPY4	K.TEGEEEQEEEEEEEEEEGGDK.M	sp|Q8N129|CNPY4_HUMAN	23.0511	0.102887
19774	PAPLN	K.SYGGDSTGGMPR.S	sp|O95428|PPN_HUMAN	33.0991	0.0561302
19780	VTN	K.AVRPGYPK.L	sp|P04004|VTNC_HUMAN	197.463	0.0836838
19784	PLXDC2	R.IYGPSDSASR.D	sp|Q6UX71|PXDC2_HUMAN	21.1922	0.145362
19792	VSTM2B	R.VSDYSDDDTQEHK.A	sp|A6NLU5|VTM2B_HUMAN	89.3244	0.0627555
19796	LTBP2	R.STPLGQQQPAPR.T	sp|Q14767|LTBP2_HUMAN	35.1836	0.0597451
19823	NRP2	R.TTWASSSSPNDR.T	sp|O60462|NRP2_HUMAN	55.5001	0.0849293
19838	PZP	R.VVVQTESGGR.I	sp|P20742|PZP_HUMAN	60.7674	0.0315457
19839	PKM	R.EAEAAMFHR.K	sp|P14618-2|KPYM_HUMAN	85.7992	0.0455417
19845	APOB	K.NSEEFAAAM*SR.Y	sp|P04114|APOB_HUMAN	48.682	0.123855
19867	NCAM1	K.TQPVREPSAPK.L	tr|H7BYX6|H7BYX6_HUMAN	54.1564	0.0647472
19872	FBN1	R.AGYQSTLTR.T	sp|P35555|FBN1_HUMAN	50.1853	0.116967
19876	PCDHGC5	R.RLQLGSEENGR.Y	sp|Q9Y5F6|PCDGM_HUMAN	45.5663	0.0901276
19881	FUT8	K.NLEGNELQR.H	sp|Q9BYC5|FUT8_HUMAN	146.727	0.0872706
19882	FBLN5	R.DMDVVSGR.S	sp|Q9UBX5|FBLN5_HUMAN	25.7466	0.0919889
19887	SLC38A10	R.AGGNQAASQLEEAGR.A	sp|Q9HBR0|S38AA_HUMAN	39.3842	0.0826444
19889	COMP	K.DSDGDGIGDACDNCPQK.S	sp|P49747|COMP_HUMAN	345.033	0.28444
19900	NRXN3	K.QCDSYPCK.N	tr|A0A0U1RQC5|A0A0U1RQC5_HUMAN	152.264	0.290187
19950	TPI1	K.SNVSDAVAQSTR.I	sp|P60174-3|TPIS_HUMAN	49.2065	0.0886024
19954	TPI1	K.SNVSDAVAQSTR.I	sp|P60174-3|TPIS_HUMAN	51.924	0.0877465
19958	CPE	K.KIVDQNTK.L	sp|P16870|CBPE_HUMAN	452.326	0.0506406
19963	APOA4	R.GNLRGNTEGLQK.S	sp|P06727|APOA4_HUMAN	144.985	0.0743505
19981	CCN2	R.SGESFQSSCK.Y	sp|P29279|CCN2_HUMAN	71.9933	0.210833
19991	CLSTN3	K.LQYSGER.L	sp|Q9BQT9-2|CSTN3_HUMAN	71.2963	0.044351
20001	IGSF8	K.SRVVAGEVQVQR.L	sp|Q969P0|IGSF8_HUMAN	52.7532	0.355032
20032	IGLL5	K.AGVETTKPSK.Q	sp|B9A064|IGLL5_HUMAN	331.165	0.184695
20049	CCN3	R.DGQIGCVPR.C	sp|P48745|CCN3_HUMAN	86.7413	0.244432
20055	PCDH8	R.DVNDHAPRFPR.A	sp|O95206|PCDH8_HUMAN	74.0533	0.213674
20103	SERPINA5	K.AVVEVDESGTR.A	sp|P05154|IPSP_HUMAN	79.9618	0.0668364
20106	CNTN1	R.AHSDGGDGVVSQVK.I	sp|Q12860|CNTN1_HUMAN	198.349	0.0949398
20112	RGMA	R.TLPPAGDSQER.S	sp|Q96B86-4|RGMA_HUMAN	89.9915	0.0679158
20116	GDA	K.YTFPAEHR.F	sp|Q9Y2T3-3|GUAD_HUMAN	22.0222	0.150492
20123	NID1	R.AECLNPSQPSR.R	sp|P14543|NID1_HUMAN	58.3876	0.140004
20137	ST6GALNAC1	K.EANQAPPEEQDKVPHTAQR.A	sp|Q9NSC7|SIA7A_HUMAN	177.316	0.050494
20164	HSPG2	K.AQIHGGILR.L	sp|P98160|PGBM_HUMAN	24.5887	0.100796
20174	TAGLN	K.KYDEELEER.L	sp|Q01995|TAGL_HUMAN	60.8384	0.136688
20184	GPR180	R.GSFSSTAAQDAQGQR.I	sp|Q86V85|GP180_HUMAN	36.6415	0.0597701
20195	NUCB1	K.APAAHPEGQLK.F	sp|Q02818|NUCB1_HUMAN	530.437	0.162609
20210	OMG	R.TLDISNNR.L	sp|P23515|OMGP_HUMAN	28.5812	0.0748841
20211	COL4A2	K.GDTGNPGAPGTPGTK.G	sp|P08572|CO4A2_HUMAN	85.4677	0.0382993
20217	DPYSL2	K.SSAEVIAQAR.K	sp|Q16555|DPYL2_HUMAN	66.9992	0.12062
20220	COL4A2	K.GDTGNPGAPGTPGTK.G	sp|P08572|CO4A2_HUMAN	348.614	0.0495118
20231	CDH22	K.IHSDSDEGDGAIK.Y	sp|Q9UJ99|CAD22_HUMAN	351.061	0.0974852
20233	PENK	K.RSPQLEDEAK.E	sp|P01210|PENK_HUMAN	148.428	0.0792243
20239	SORCS3	R.GLHVVTTDGR.L	sp|Q9UPU3|SORC3_HUMAN	105.457	0.0891011
20245	CPQ	R.TQGAVEAAK.V	sp|Q9Y646|CBPQ_HUMAN	198.439	0.0396294
20256	C6	K.NSGLTEEEAK.H	sp|P13671|CO6_HUMAN	99.7976	0.0467684
20260	OLFML2B	R.DAAAAYAHPEYEER.F	sp|Q68BL8|OLM2B_HUMAN	102.119	0.0337348
20260	PLXDC2	K.IHGILSNTHR.Q	sp|Q6UX71|PXDC2_HUMAN	48.4253	0.0548792
20267	BASP1	K.KAEGAATEEEGTPK.E	sp|P80723|BASP1_HUMAN	249.621	0.0750448
20269	CLEC11A	R.GDENPAGTVEGK.E	sp|Q9Y240|CLC11_HUMAN	70.4013	0.137709
20274	FBLN1	R.SAATLQQEK.T	sp|P23142|FBLN1_HUMAN	53.4152	0.0551537
20277	GPR180	R.GSFSSTAAQDAQGQR.I	sp|Q86V85|GP180_HUMAN	146.881	0.0416689
20279	ALDOC	K.RAEVNGLAAQGK.Y	sp|P09972|ALDOC_HUMAN	277.583	0.0448329
20279	CLEC11A	R.LHALDTR.V	sp|Q9Y240|CLC11_HUMAN	86.4421	0.080257
20283	ALDOC	K.RAEVNGLAAQGK.Y	sp|P09972|ALDOC_HUMAN	555.326	0.0356865
20287	SHISA6	R.APGIPEAGSR.R	sp|Q6ZSJ9-3|SHSA6_HUMAN	23.2396	0.0841567
20297	GALNT13	R.NVETNQCLDNM*GRK.E	sp|Q8IUC8|GLT13_HUMAN	40.87	0.115841
20312	NID1	R.EYTVTEPER.D	sp|P14543|NID1_HUMAN	182.091	0.137126
20340	OLFML2B	R.DAAAAYAHPEYEER.F	sp|Q68BL8|OLM2B_HUMAN	146.593	0.0488657
20348	LTBP4	R.YNTRPLGQEPPR.V	sp|Q8N2S1|LTBP4_HUMAN	165.691	0.0798143
20358	LGALS1	R.VRGEVAPDAK.S	sp|P09382|LEG1_HUMAN	147.347	0.0694015
20373	APOA4	R.GNTEGLQK.S	sp|P06727|APOA4_HUMAN	328.078	0.072125
20384	NRXN2	R.TALAVDGEAR.A	sp|Q9P2S2|NRX2A_HUMAN	64.452	0.0850538
20394	CHGB	R.AYFM*SDTR.E	sp|P05060|SCG1_HUMAN	107.158	0.0799414
20397	MAMDC2	R.RGETPTSYTGPK.G	sp|Q7Z304|MAMC2_HUMAN	98.9692	0.0988206
20405	LYZ	K.RLGMDGYR.G	sp|P61626|LYSC_HUMAN	131.719	0.0749218
20412	GDA	K.ETTEESIK.E	sp|Q9Y2T3-3|GUAD_HUMAN	86.831	0.0738491
20422	PTGDS	K.AALSM*CK.S	sp|P41222|PTGDS_HUMAN	32.6425	0.210512
20426	STMN1	R.EAQMAAK.L	sp|P16949-2|STMN1_HUMAN	318.2	0.0312525
20427	PLXNB2	K.GNGPHDNGIIVSTR.L	sp|O15031|PLXB2_HUMAN	216.613	0.120059
20436	CLEC3B	K.KDVVNTK.M	sp|P05452|TETN_HUMAN	160.518	0.0710201
20445	NRXN2	R.DPGNVHTLK.I	sp|Q9P2S2|NRX2A_HUMAN	269.983	0.0846325
20461	AGA	K.TGHIAAGTSTNGIK.F	sp|P20933|ASPG_HUMAN	216.648	0.0626437
20483	PCDH9	K.VEDGGTPQK.S	sp|Q9HC56|PCDH9_HUMAN	351.116	0.0289843
20484	A2M	K.FQVDNNNR.L	sp|P01023|A2MG_HUMAN	117.935	0.11075
20491	CACHD1	R.DLAEQNSGK.Y	sp|Q5VU97|CAHD1_HUMAN	186.065	0.0325047
20497	GPR37	R.DAWGPGNSAR.D	sp|O15354|GPR37_HUMAN	62.3313	0.431373
20498	ITGB1	K.RDNTNEIYSGK.F	sp|P05556-3|ITB1_HUMAN	201.535	0.0824445
20520	NPPC	K.GDKAPGGGGANLK.G	sp|P23582|ANFC_HUMAN	283.629	0.140338
20530	STMN1	K.SHEAEVLK.Q	sp|P16949-2|STMN1_HUMAN	335.408	0.0321921
20532	PTGR2	K.DNVAEQLR.E	sp|Q8N8N7|PTGR2_HUMAN	105.342	0.0816172
20567	TPI1	K.SNVSDAVAQSTR.I	sp|P60174-3|TPIS_HUMAN	78.468	0.03052
20575	A2M	K.HYDGSYSTFGER.Y	sp|P01023|A2MG_HUMAN	80.141	0.0623843
20575	FBN1	K.DLDECATK.Q	sp|P35555|FBN1_HUMAN	169.571	0.117879
20583	APOB	K.NSEEFAAAM*SR.Y	sp|P04114|APOB_HUMAN	54.0584	0.150181
20596	A2M	K.HYDGSYSTFGER.Y	sp|P01023|A2MG_HUMAN	74.8236	0.100052
20597	MARCKS	K.AEDGATPSPSNETPK.K	sp|P29966|MARCS_HUMAN	301.18	0.0611968
20622	LGALS3BP	K.SQLVYQSR.R	sp|Q08380|LG3BP_HUMAN	23.4484	0.121696
20633	PLXDC2	R.IYGPSDSASR.D	sp|Q6UX71|PXDC2_HUMAN	85.853	0.0612876
20640	FBN1	R.AGYQSTLTR.T	sp|P35555|FBN1_HUMAN	44.0792	0.119821
20642	KLK6	K.LVHGGPCDK.T	sp|Q92876|KLK6_HUMAN	269.765	0.110751
20650	FAT2	K.LM*DFHDR.A	sp|Q9NYQ8|FAT2_HUMAN	252.982	0.0670347
20656	FRRS1L	R.NPARDEEGVFENNR.V	sp|Q9P0K9|FRS1L_HUMAN	50.8153	0.0730799
20671	SHISA6	R.TLSAGGAAVGGR.R	sp|Q6ZSJ9-3|SHSA6_HUMAN	119.013	0.0385502
20673	LAMB2	K.RAGNSLAASTAEETAGSAQGR.A	sp|P55268|LAMB2_HUMAN	26.6562	0.145383
20712	LRP1B	K.TLLEGEM*SHPR.G	sp|Q9NZR2|LRP1B_HUMAN	46.416	0.0597023
20714	EPB41L2	K.QDMGEEAEEEPQK.V	sp|O43491|E41L2_HUMAN	100.676	0.0427908
20715	CDH2	R.YMQQNIR.Y	sp|P19022|CADH2_HUMAN	54.2354	0.10364
20726	LRP1	K.ADGSGSVVLR.N	sp|Q07954|LRP1_HUMAN	81.4322	0.0521906
20747	C6	R.SENINHNSAFK.Q	sp|P13671|CO6_HUMAN	189.904	0.0438546
20752	NUDT5	K.TTYM*DPTGK.T	sp|Q9UKK9|NUDT5_HUMAN	65.3935	0.0855115
20789	COL4A2	R.GAPGVTGPK.G	sp|P08572|CO4A2_HUMAN	71.6423	0.0745077
20789	PENK	K.ELLETGDNRER.S	sp|P01210|PENK_HUMAN	268.852	0.0789995
20795	HRG	R.IADAHLDR.V	sp|P04196|HRG_HUMAN	467.481	0.0371496
20844	GALNT6	R.NSGSGTCLTSQDK.K	sp|Q8NCL4|GALT6_HUMAN	108.559	0.15492
20854	GAS6	R.GQSEVSAAQLQER.L	sp|Q14393-1|GAS6_HUMAN	113.436	0.168294
20864	GAS6	R.GQSEVSAAQLQER.L	sp|Q14393-1|GAS6_HUMAN	60.3746	0.157387
20878	HTRA1	K.FLTESHDR.Q	sp|Q92743|HTRA1_HUMAN	129.543	0.0843069
20879	IL6ST	R.GNLAESK.C	sp|P40189|IL6RB_HUMAN	298.785	0.0385182
20879	PZP	R.SGTHTLPVESGDM*K.G	sp|P20742|PZP_HUMAN	212.469	0.0574288
20921	GGH	K.YLESAGAR.V	sp|Q92820|GGH_HUMAN	145	0.0944993
20925	BASP1	K.SDGAPASDSKPGSSEAAPSSK.E	sp|P80723|BASP1_HUMAN	152.26	0.0301516
20953	OMD	K.EINLSHNK.I	sp|Q99983|OMD_HUMAN	90.7188	0.0456723
20954	ATRN	R.IM*QSSQSMSK.L	sp|O75882|ATRN_HUMAN	22.4207	0.0812857
20982	CTSF	K.GYYYLHR.G	sp|Q9UBX1|CATF_HUMAN	74.8304	0.0946288
21010	EZR	K.EDEVEEWQHR.A	sp|P15311|EZRI_HUMAN	182.403	0.0429231
21029	COCH	K.ESHAFFTR.E	sp|O43405|COCH_HUMAN	67.4803	0.0520725
21046	F9	R.VSVSQTSK.L	sp|P00740|FA9_HUMAN	57.7859	0.0475194
21056	HSP90B1	K.EVEEDEYK.A	sp|P14625|ENPL_HUMAN	509.968	0.0795129
21058	GPR37	R.DAWGPGNSAR.D	sp|O15354|GPR37_HUMAN	46.5574	0.0603926
21061	SERPINA5	K.AVVEVDESGTR.A	sp|P05154|IPSP_HUMAN	21.8273	0.200504
21063	PCDH10	R.DRGEPALSTSK.S	sp|Q9P2E7|PCD10_HUMAN	151.798	0.0422452
21064	COCH	R.GVISNSGGPVR.V	sp|O43405|COCH_HUMAN	31.3664	0.15483
21068	CP	R.IYHSHIDAPK.D	sp|P00450|CERU_HUMAN	484.282	0.0356083
21078	AEBP1	K.RPGTAAEVPPEK.T	sp|Q8IUX7|AEBP1_HUMAN	147.634	0.151597
21114	C4A	R.EAPKVVEEQESR.V	sp|P0C0L4|CO4A_HUMAN	74.412	0.173656
21126	LSAMP	K.AANEVSSADVK.Q	sp|Q13449|LSAMP_HUMAN	337.742	0.0905206
21130	CP	R.EHSNIYLQNGPDR.I	tr|D6RE86|D6RE86_HUMAN	60.6794	0.128484
21145	GC	K.DVCDPGNTK.V	sp|P02774-3|VTDB_HUMAN	399.695	0.165776
21145	IGLC2	K.AGVETTTPSK.Q	sp|P0DOY2|IGLC2_HUMAN	51.3283	0.135453
21153	NPTX2	R.ETVVQQK.E	sp|P47972|NPTX2_HUMAN	143.632	0.0411285
21163	GPC1	R.ERPPSGTLEK.L	sp|P35052|GPC1_HUMAN	129.518	0.0409364
21164	HABP2	K.RPGVYTQVTK.F	sp|Q14520|HABP2_HUMAN	107.831	0.0522675
21174	CPAMD8	K.TQQLSPEVER.E	sp|Q8IZJ3|CPMD8_HUMAN	79.882	0.0635077
21183	EMILIN2	K.ATDNEPSQFSEPR.K	sp|Q9BXX0|EMIL2_HUMAN	48.7549	0.0635098
21185	HSP90AB1	K.EISDDEAEEEK.G	sp|P08238|HS90B_HUMAN	124.329	0.102032
21210	PTGDS	K.AALSM*CK.S	sp|P41222|PTGDS_HUMAN	54.2906	0.132307
21217	COL18A1	R.EETGAALKPR.L	sp|P39060|COIA1_HUMAN	132.199	0.125964
21221	FUCA2	K.RQFPVSK.T	sp|Q9BTY2|FUCO2_HUMAN	84.6296	0.0408415
21227	FSTL4	K.NGVDVSTQM*SK.Q	sp|Q6MZW2|FSTL4_HUMAN	68.3962	0.0709543
21231	CP	R.EHSNIYLQNGPDR.I	tr|D6RE86|D6RE86_HUMAN	86.6968	0.0675411
21238	MAN2A1	R.VHYAVKK.H	sp|Q16706|MA2A1_HUMAN	466.893	0.0715666
21242	WFDC1	R.TLPPGACQAAR.C	sp|Q9HC57|WFDC1_HUMAN	34.2055	0.139443
21249	CADM3	R.IQEDPNGK.T	sp|Q8N126-2|CADM3_HUMAN	298.141	0.0474983
21271	CADM3	K.SDSGTYGCTATSNM*GSYK.A	sp|Q8N126-2|CADM3_HUMAN	74.6255	0.128416
21271	EMILIN2	K.ATDNEPSQFSEPR.K	sp|Q9BXX0|EMIL2_HUMAN	100.664	0.0826006
21275	AEBP1	R.VTAHAEGYTPSAK.T	sp|Q8IUX7|AEBP1_HUMAN	218.558	0.116739
21282	C1QC	R.QTHQPPAPNSLIR.F	sp|P02747|C1QC_HUMAN	65.5909	0.0809775
21286	MRC1	K.SALTWHQAR.K	sp|P22897|MRC1_HUMAN	98.294	0.0725481
21288	AEBP1	R.VTAHAEGYTPSAK.T	sp|Q8IUX7|AEBP1_HUMAN	163.245	0.120855
21290	CADM3	K.SDSGTYGCTATSNM*GSYK.A	sp|Q8N126-2|CADM3_HUMAN	103.831	0.0999651
21291	CFHR3	K.AQTTVTCTEK.G	sp|Q02985|FHR3_HUMAN	52.2956	0.176642
21302	LGALS3BP	K.SQLVYQSR.R	sp|Q08380|LG3BP_HUMAN	88.037	0.0785412
21303	LRP1	R.M*YDAQQQQVGTNK.C	sp|Q07954|LRP1_HUMAN	122.347	0.0528545
21314	KREMEN1	K.DHGNPPPLTGTSK.T	sp|Q96MU8-2|KREM1_HUMAN	333.032	0.0765693
21316	HEBP1	K.EADYVAQATR.L	sp|Q9NRV9|HEBP1_HUMAN	105.467	0.0759573
21321	C1RL	R.VVVHPDYR.Q	sp|Q9NZP8|C1RL_HUMAN	123.908	0.0453532
21327	SPARCL1	K.EDMSEPQEK.K	sp|Q14515|SPRL1_HUMAN	129.065	0.0480956
21328	COL4A2	K.GDTGNPGAPGTPGTK.G	sp|P08572|CO4A2_HUMAN	222.008	0.0574375
21360	COL4A2	K.GDTGNPGAPGTPGTK.G	sp|P08572|CO4A2_HUMAN	62.5855	0.103721
21371	POMGNT1	K.KEAYEVEVHR.L	sp|Q8WZA1|PMGT1_HUMAN	365.338	0.0370249
21390	ALPL	K.TDVEYESDEK.A	sp|P05186|PPBT_HUMAN	288.765	0.0504258
21392	GALNT13	R.NQEGPGEMGK.A	sp|Q8IUC8|GLT13_HUMAN	196.518	0.0380637
21470	APOD	K.M*TVTDQVNCPK.L	sp|P05090|APOD_HUMAN	68.6573	0.195331
21482	LUM	R.NNQIDHIDEK.A	sp|P51884|LUM_HUMAN	315.352	0.0437489
21510	LAMC1	K.QEAAIM*DYNR.D	sp|P11047|LAMC1_HUMAN	37.0268	0.105637
21524	SH3BGRL3	R.VYSTSVTGSR.E	sp|Q9H299|SH3L3_HUMAN	115.441	0.146903
21537	PRG4	K.KAPPPSGASQTIK.S	sp|Q92954|PRG4_HUMAN	86.6301	0.036657
21546	COCH	R.GVISNSGGPVR.V	sp|O43405|COCH_HUMAN	156.04	0.0256926
21552	LRP1	R.TPNGLAIDHR.A	sp|Q07954|LRP1_HUMAN	80.0132	0.07192
21566	LTBP4	R.YNTRPLGQEPPR.V	sp|Q8N2S1|LTBP4_HUMAN	159.195	0.0893027
21575	PZP	R.EEGTDLEVTANR.I	sp|P20742|PZP_HUMAN	60.3069	0.162618
21578	GALNT18	R.AHKPYTEDLTAHVR.R	sp|Q6P9A2|GLT18_HUMAN	82.942	0.0621512
21581	MEGF9	K.SSELEPECDQCK.D	sp|Q9H1U4|MEGF9_HUMAN	328.216	0.256399
21609	APOL1	K.SETAEELK.K	sp|O14791-2|APOL1_HUMAN	194.365	0.041593
21615	ITGB1	K.RDNTNEIYSGK.F	sp|P05556-3|ITB1_HUMAN	138.656	0.0503759
21627	MARCKS	K.KEAGEGGEAEAPAAEGGK.D	sp|P29966|MARCS_HUMAN	307.998	0.066427
21636	CNTNAP5	K.SDVADFDGR.S	sp|Q8WYK1|CNTP5_HUMAN	263.902	0.021879
21640	OPCML	K.NTGVSVGQK.G	sp|Q14982-4|OPCM_HUMAN	428.357	0.0246034
21649	HS6ST3	R.AGEAGPPAVPGPARR.A	sp|Q8IZP7|H6ST3_HUMAN	68.3009	0.0503593
21661	OMD	K.EINLSHNK.I	sp|Q99983|OMD_HUMAN	339.455	0.0376859
21687	LSAMP	K.AANEVSSADVK.Q	sp|Q13449|LSAMP_HUMAN	20.0877	0.101613
21715	CNTN1	R.AHSDGGDGVVSQVK.I	sp|Q12860|CNTN1_HUMAN	234.819	0.0749303
21716	PLXDC2	R.IYGPSDSASR.D	sp|Q6UX71|PXDC2_HUMAN	79.0829	0.0279679
21717	FBLN1	R.SAATLQQEK.T	sp|P23142|FBLN1_HUMAN	32.0495	0.0869373
21718	HSP90B1	K.EVEEDEYK.A	sp|P14625|ENPL_HUMAN	20.4044	0.132049
21721	CDH13	K.TLFVHAR.T	sp|P55290-4|CAD13_HUMAN	304.884	0.0245437
21727	BCAN	R.GREAEVLVAR.G	sp|Q96GW7|PGCB_HUMAN	116.773	0.130537
21732	COL5A2	K.NSVGYM*DDQAK.N	sp|P05997|CO5A2_HUMAN	85.053	0.107696
21736	C1QC	R.QTHQPPAPNSLIR.F	sp|P02747|C1QC_HUMAN	186.705	0.14881
21763	PLXNA4	K.EQVYTSK.L	sp|Q9HCM2|PLXA4_HUMAN	249.032	0.0470056
21790	CTSF	R.GTAQYGVTK.F	sp|Q9UBX1|CATF_HUMAN	158.259	0.0505936
21798	PDIA3	K.TVAYTEQK.M	sp|P30101|PDIA3_HUMAN	111.512	0.0589725
21800	SCN3B	R.NGHQEVESPFQGR.L	sp|Q9NY72|SCN3B_HUMAN	59.6022	0.0470389
21811	ANG	R.DDRYCESIMR.R	sp|P03950|ANGI_HUMAN	44.8312	0.0835537
21815	NPTN	K.AAPDITGHK.R	sp|Q9Y639|NPTN_HUMAN	393.333	0.0272026
21829		K.DNEQHVFK.V	tr|B4E1Z4|B4E1Z4_HUMAN	537.024	0.0290374
21841	VASN	R.NLSGPDK.R	sp|Q6EMK4|VASN_HUMAN	264.959	0.0336272
21844	NID1	K.ETDAFQPHK.Q	sp|P14543|NID1_HUMAN	33.1645	0.130316
21850		K.VASYGVKPR.Y	tr|B4E1Z4|B4E1Z4_HUMAN	226.956	0.0284392
21851	NTM	K.GTGVPVGQK.G	sp|Q9P121-4|NTRI_HUMAN	248.589	0.0431043
21853	MGAT5	R.TQPESSSMLR.E	sp|Q09328|MGT5A_HUMAN	52.7043	0.0625529
21859	PLTP	R.TGLELSRDPAGR.M	sp|P55058|PLTP_HUMAN	114.726	0.0428366
21943	ERLEC1	R.AYHLQDDGTQTVR.M	sp|Q96DZ1|ERLEC_HUMAN	141.238	0.0260977
21946	FSTL4	K.GDTCTMAGYAR.L	sp|Q6MZW2|FSTL4_HUMAN	46.753	0.111107
21946	RTN4R	R.IFLHGNR.I	sp|Q9BZR6|RTN4R_HUMAN	256.588	0.0764984
21954	SPP1	K.DSYETSQLDDQSAETHSHK.Q	sp|P10451|OSTP_HUMAN	264.667	0.078008
21961	SPARC	K.CTLEGTK.K	sp|P09486|SPRC_HUMAN	269.586	0.163812
21964	FBLN1	R.SAATLQQEK.T	sp|P23142|FBLN1_HUMAN	102.55	0.0569915
21967	NID2	K.IETSSLDGENRR.I	sp|Q14112|NID2_HUMAN	162.242	0.0651775
21979	HEG1	R.STLEDSREPGQALGDSSANAEDR.T	tr|A0A2R8Y4Z1|A0A2R8Y4Z1_HUMAN	75.9416	0.0831179
21979	LRP1B	K.TLLEGEM*SHPR.G	sp|Q9NZR2|LRP1B_HUMAN	95.579	0.0427371
21983	GPLD1	K.NQVVIAAGR.S	sp|P80108|PHLD_HUMAN	312.903	0.0560412
21983	SEMA3G	R.IPENSDQDNDK.V	sp|Q9NS98|SEM3G_HUMAN	172.748	0.0397549
22007	CPQ	K.VHLEPVR.I	sp|Q9Y646|CBPQ_HUMAN	172.892	0.158801
22012	HEG1	R.STLEDSREPGQALGDSSANAEDR.T	tr|A0A2R8Y4Z1|A0A2R8Y4Z1_HUMAN	84.0716	0.0263105
22012	TMEM132C	K.DGLEETTSHLQR.I	sp|Q8N3T6|T132C_HUMAN	144.554	0.0615887
22028	DDAH2	R.TVVAGSSDAAQK.A	sp|O95865|DDAH2_HUMAN	87.7186	0.29612
22038	CTSL	K.M*IELHNQEYR.E	sp|P07711|CATL1_HUMAN	122.068	0.0358266
22038	NRP2	R.GGDSITAVEAR.A	sp|O60462|NRP2_HUMAN	166.761	0.0531797
22043	APOH	K.ATVVYQGER.V	sp|P02749|APOH_HUMAN	62.7307	0.0402818
22048	LAMA4	K.IEQTQASEK.K	sp|Q16363|LAMA4_HUMAN	53.0106	0.0616723
22049	SAA4	K.EALQGVGDM*GR.A	sp|P35542|SAA4_HUMAN	99.5995	0.0453346
22067	LAMA4	R.AIEHAYQYGGTANSR.Q	sp|Q16363|LAMA4_HUMAN	96.6592	0.0672585
22085	C16orf89	K.AIQYQQHFSR.R	sp|Q6UX73|CP089_HUMAN	90.1224	0.0887106
22086	ASTN2	K.ETTELGSK.K	sp|O75129|ASTN2_HUMAN	91.1498	0.0242817
22116	COL6A2	R.DDDLNLR.A	sp|P12110|CO6A2_HUMAN	664.749	0.0908444
22121	HTRA1	K.FLTESHDR.Q	sp|Q92743|HTRA1_HUMAN	56.0308	0.088869
22125	GAS6	R.DGEATLEVDGTR.G	sp|Q14393-1|GAS6_HUMAN	147.557	0.170126
22133	FBLN5	R.DMDVVSGR.S	sp|Q9UBX5|FBLN5_HUMAN	403.044	0.0675116
22145	DPP7	R.ASHPEDPASVVEAR.K	sp|Q9UHL4|DPP2_HUMAN	78.9461	0.0680092
22152	STMN3	K.ALEENNNFSR.Q	sp|Q9NZ72|STMN3_HUMAN	51.9425	0.164831
22153	MSN	R.IQVWHEEHR.G	sp|P26038|MOES_HUMAN	76.0918	0.0527025
22171	HSPA5	R.MVNDAEK.F	sp|P11021|BIP_HUMAN	211.969	0.0208308
22193	DTD1	K.ELEHMVR.K	sp|Q8TEA8|DTD1_HUMAN	212.843	0.112616
22195	QSOX1	R.RVLNTEANVVR.K	sp|O00391|QSOX1_HUMAN	65.8732	0.0426498
22200	KLK6	K.EKPGVYTNVCR.Y	sp|Q92876|KLK6_HUMAN	202.989	0.129552
22207	AHSA1	R.GIPAPEEER.T	sp|O95433|AHSA1_HUMAN	57.0694	0.0396144
22234	CPE	K.AASQPGELK.D	sp|P16870|CBPE_HUMAN	255.499	0.0586729
22250	RBP4	R.LIVHNGYCDGR.S	sp|P02753|RET4_HUMAN	143.16	0.096497
22261	FGG	K.VGPEADK.Y	sp|P02679|FIBG_HUMAN	393.875	0.155663
22269	PKM	R.EAEAAMFHRK.L	sp|P14618-2|KPYM_HUMAN	723.338	0.106876
22273	COL6A1	R.VAVVQYSGTGQQRPER.A	sp|P12109|CO6A1_HUMAN	68.0688	0.045833
22274	APOD	K.M*TVTDQVNCPK.L	sp|P05090|APOD_HUMAN	104.241	0.208418
22288	APOB	K.GAYQNNEIK.H	sp|P04114|APOB_HUMAN	118.893	0.139735
22294	THBS2	R.DNCPYVYNTDQR.D	sp|P35442|TSP2_HUMAN	43.8116	0.211837
22311	PEBP1	K.CDEPILSNR.S	sp|P30086|PEBP1_HUMAN	43.2314	0.190314
22316	PLG	R.HSIFTPETNPR.A	sp|P00747|PLMN_HUMAN	123.104	0.0600856
22327	GPC1	R.ERPPSGTLEK.L	sp|P35052|GPC1_HUMAN	74.9266	0.0393368
22335	APOH	K.ATVVYQGER.V	sp|P02749|APOH_HUMAN	108.464	0.0688459
22349	ALCAM	R.SSNTYTLTDVRR.N	sp|Q13740|CD166_HUMAN	103.908	0.0485664
22358	GAP43	K.KGEGTTTAEAAPATGSKPDEPGK.A	sp|P17677-2|NEUM_HUMAN	263.149	0.0189616
22363	CADM3	R.IQEDPNGK.T	sp|Q8N126-2|CADM3_HUMAN	177.801	0.0570664
22377	EPHB3	R.VHISHLLAHTR.Y	sp|P54753|EPHB3_HUMAN	88.6011	0.165279
22383	GDA	K.YTFPAEHR.F	sp|Q9Y2T3-3|GUAD_HUMAN	325.881	0.168259
22385	DPP7	R.ASHPEDPASVVEAR.K	sp|Q9UHL4|DPP2_HUMAN	76.266	0.0712543
22398	CLSTN2	K.VSYINSR.Q	sp|Q9H4D0|CSTN2_HUMAN	106.948	0.0877938
22402	ADGRB1	K.ETPAGEVAAVR.C	sp|O14514|AGRB1_HUMAN	88.1916	0.0643231
22403	MAN1A1	R.VNGGYSGLR.D	sp|P33908|MA1A1_HUMAN	89.6423	0.164815
22406	CPXM2	K.SAPEPPPPGK.H	sp|Q8N436|CPXM2_HUMAN	331.136	0.0242559
22406	GANAB	R.VSQGSKDPAEGDGAQPEETPR.D	sp|Q14697|GANAB_HUMAN	148.682	0.0848919
22414	COL18A1	R.EETGAALKPR.L	sp|P39060|COIA1_HUMAN	139.893	0.0919659
22426	KLKB1	R.LSMDGSPTR.I	sp|P03952|KLKB1_HUMAN	21.9942	0.0774586
22430	IGFBP7	R.DNLAIQTR.G	sp|Q16270|IBP7_HUMAN	175.688	0.126601
22431	F10	R.IVGGQECK.D	sp|P00742|FA10_HUMAN	175.616	0.177049
22434	CGREF1	K.SPLRQETQEAPGPREEAK.G	sp|Q99674|CGRE1_HUMAN	87.8255	0.150285
22449	XYLT1	R.DLPAEPAAAR.G	sp|Q86Y38|XYLT1_HUMAN	179.267	0.0392254
22450	NOTCH3	R.CEAPAAAPEVSEEPR.C	sp|Q9UM47|NOTC3_HUMAN	153.723	0.113803
22451	MLEC	K.GYYDNPK.V	sp|Q14165|MLEC_HUMAN	331.78	0.0523995
22452	GOLM1	K.GNVLGNSK.S	sp|Q8NBJ4|GOLM1_HUMAN	259.029	0.062573
22460	CPXM2	K.SAPEPPPPGK.H	sp|Q8N436|CPXM2_HUMAN	267.87	0.0437854
22463	CPE	K.AASQPGELK.D	sp|P16870|CBPE_HUMAN	68.0423	0.0507116
22471	DSC2	K.ENAEVGTTSNGYK.A	sp|Q02487|DSC2_HUMAN	111.636	0.0433468
22472	PLTP	R.AVEPQLQEEER.M	sp|P55058|PLTP_HUMAN	48.7174	0.133374
22485	MAN1C1	K.EEFQEAK.A	sp|Q9NR34|MA1C1_HUMAN	89.8237	0.0721193
22492	LSAMP	R.HSLEYSLR.I	sp|Q13449|LSAMP_HUMAN	98.8681	0.166575
22524	IGKV1-5	K.ASSLESGVPSR.F	sp|P01602|KV105_HUMAN	56.3023	0.0799325
22529	LSAMP	K.AANEVSSADVK.Q	sp|Q13449|LSAMP_HUMAN	96.6074	0.0451901
22536	POMGNT1	K.KEAYEVEVHR.L	sp|Q8WZA1|PMGT1_HUMAN	378.593	0.0376256
22558	LSAMP	K.AANEVSSADVK.Q	sp|Q13449|LSAMP_HUMAN	295.892	0.0326521
22594	DAG1	K.GVHYISVSATR.L	sp|Q14118|DAG1_HUMAN	30.6455	0.0946705
22602	CPN1	K.YVGNMHGNEALGR.E	sp|P15169|CBPN_HUMAN	102.999	0.0646181
22609	LDHA	K.VTLTSEEEAR.L	sp|P00338-3|LDHA_HUMAN	32.1827	0.0960246
22620	FCGBP	R.GNPAVSYVR.V	sp|Q9Y6R7|FCGBP_HUMAN	63.1839	0.159393
22621	RGMB	K.DNFQTCK.V	sp|Q6NW40|RGMB_HUMAN	80.5031	0.188327
22622	FSTL1	R.DACLTGSK.I	sp|Q12841|FSTL1_HUMAN	157.047	0.176118
22626	DCC	R.TSFSASAK.Y	sp|P43146|DCC_HUMAN	66.3256	0.0950837
22655	CFH	R.NGFYPATR.G	sp|P08603|CFAH_HUMAN	235.053	0.0873361
22657	PXDN	K.DGVQVTESGK.F	sp|Q92626|PXDN_HUMAN	158.01	0.0422902
22661	IGSF8	R.SVPEAPVGR.S	sp|Q969P0|IGSF8_HUMAN	142.413	0.0482106
22673	TF	R.KPVDEYK.D	sp|P02787|TRFE_HUMAN	473.679	0.0824746
22682	DAG1	K.GVHYISVSATR.L	sp|Q14118|DAG1_HUMAN	32.3009	0.0988124
22695	FMOD	R.ELHLDHNQISR.V	sp|Q06828|FMOD_HUMAN	102.337	0.0910492
22722	EMILIN2	K.EGPQELQEK.K	sp|Q9BXX0|EMIL2_HUMAN	64.8661	0.0412903
22733	TAGLN	K.KYDEELEER.L	sp|Q01995|TAGL_HUMAN	258.653	0.0570242
22735	CA4	K.EQTVSMK.D	sp|P22748|CAH4_HUMAN	114.039	0.0695521
22743	AEBP1	R.VTAHAEGYTPSAK.T	sp|Q8IUX7|AEBP1_HUMAN	126.328	0.0553211
22743	LRG1	R.CAGPEAVK.G	sp|P02750|A2GL_HUMAN	172.266	0.200367
22777	CPE	R.SNAQGIDLNR.N	sp|P16870|CBPE_HUMAN	281.339	0.049076
22778	CFH	R.NGFYPATR.G	sp|P08603|CFAH_HUMAN	76.0402	0.0892858
22784	APOE	K.LEEQAQQIR.L	sp|P02649|APOE_HUMAN	99.0097	0.0571302
22787	AEBP1	R.VTAHAEGYTPSAK.T	sp|Q8IUX7|AEBP1_HUMAN	196.662	0.0885722
22793	SLITRK1	K.KGFTSLQR.F	sp|Q96PX8|SLIK1_HUMAN	203.898	0.0893074
22802	LYZ	K.WESGYNTR.A	sp|P61626|LYSC_HUMAN	133.634	0.0451842
22809	CCK	K.NLQNLDPSHR.I	sp|P06307|CCKN_HUMAN	131.316	0.132219
22825	C1QC	R.QTHQPPAPNSLIR.F	sp|P02747|C1QC_HUMAN	184.521	0.0861335
22827	SPP1	K.QETLPSK.S	sp|P10451|OSTP_HUMAN	159.852	0.0510401
22828	ITIH5	K.YEHSISVRPQQLSGR.L	sp|Q86UX2|ITIH5_HUMAN	32.6461	0.0849195
22840	HEG1	K.EGVM*VQTSGK.S	sp|Q9ULI3|HEG1_HUMAN	402.2	0.0275767
22844	TF	R.KPVDEYK.D	sp|P02787|TRFE_HUMAN	97.0164	0.111271
22872	VSTM2A	K.KDEGLYECR.V	sp|Q8TAG5-2|VTM2A_HUMAN	267.79	0.124521
22886	CRTAC1	R.SSPYYALRDR.Q	sp|Q9NQ79|CRAC1_HUMAN	184.581	0.368706
22891	PLXNA1	R.EVAPITR.G	sp|Q9UIW2|PLXA1_HUMAN	78.2878	0.0500826
22918	MANEAL	K.ISASYPR.G	sp|Q5VSG8|MANEL_HUMAN	132.629	0.0763791
22924	FCGBP	R.GNPAVSYVR.V	sp|Q9Y6R7|FCGBP_HUMAN	42.5694	0.0383361
22927	CDH13	K.TLFVHAR.T	sp|P55290-4|CAD13_HUMAN	44.8294	0.125325
22948	FAS	K.DITSDSENSNFR.N	sp|P25445|TNR6_HUMAN	62.8086	0.096339
22950	NID1	R.GIVTDSVR.G	sp|P14543|NID1_HUMAN	195.21	0.0402217
22963	ALDOA	K.AAQEEYVK.R	sp|P04075-2|ALDOA_HUMAN	94.2928	0.0553606
22963	SHISA6	R.TLSAGGAAVGGR.R	sp|Q6ZSJ9-3|SHSA6_HUMAN	42.7434	0.074607
22974	CNTN1	R.AHSDGGDGVVSQVK.I	sp|Q12860|CNTN1_HUMAN	313.318	0.03
22976	LAMB2	R.AQGIAQGAIR.G	sp|P55268|LAMB2_HUMAN	94.5904	0.0660673
22977	CNTNAP5	R.SLHLNGQK.M	sp|Q8WYK1|CNTP5_HUMAN	133.207	0.0581577
22985	SIRPA	R.AKPSAPVVSGPAAR.A	sp|P78324|SHPS1_HUMAN	158.887	0.0448881
22998	HEXB	K.DSAYPEELSR.V	sp|P07686|HEXB_HUMAN	64.6713	0.0656094
23000	CNTN5	K.VGVYNNK.G	sp|O94779|CNTN5_HUMAN	209.824	0.0369573
23017	NID2	R.SGYEFADDR.H	sp|Q14112|NID2_HUMAN	365.892	0.204778
23037	LRG1	R.LHLEGNK.L	sp|P02750|A2GL_HUMAN	261.363	0.049025
23041	PITHD1	K.NFGADTTK.V	sp|Q9GZP4|PITH1_HUMAN	351.06	0.0851822
23046	CRTAC1	R.SSPYYALRDR.Q	sp|Q9NQ79|CRAC1_HUMAN	232.854	0.405833
23059	APLP1	R.QINEVMR.E	sp|P51693-2|APLP1_HUMAN	251.999	0.0400947
23065	IGFBP6	R.APAVAEENPK.E	sp|P24592|IBP6_HUMAN	181.124	0.131675
23076	QSOX2	R.VELAAHK.S	sp|Q6ZRP7|QSOX2_HUMAN	157.964	0.0380378
23089	C8B	K.SVFLHAR.S	sp|P07358|CO8B_HUMAN	307.525	0.0743415
23144	IGFBP6	R.APAVAEENPK.E	sp|P24592|IBP6_HUMAN	97.723	0.0806777
23144	NCAM1	K.TQPVQGEPSAPK.L	sp|P13591|NCAM1_HUMAN	425.879	0.0387686
23148	GSS	R.SADGSPALK.Q	sp|P48637|GSHB_HUMAN	169.888	0.0849699
23155	SEMA4B	K.DHFLM*DGQVR.S	sp|Q9NPR2|SEM4B_HUMAN	50.3082	0.0829723
23170	SPP1	K.QETLPSK.S	sp|P10451|OSTP_HUMAN	169.542	0.0238599
23172	FAM3C	K.M*ASGAANVVGPK.I	sp|Q92520|FAM3C_HUMAN	353.952	0.0330425
23192	ERAP1	K.QTWTDEGSVSER.M	sp|Q9NZ08-2|ERAP1_HUMAN	105.676	0.0932382
23195	SEMA7A	K.ATIVHQDQAYDDK.I	sp|O75326|SEM7A_HUMAN	181.326	0.0463661
23201	AEBP1	K.ESLEGSPRPPK.K	sp|Q8IUX7|AEBP1_HUMAN	154.786	0.129648
23214	CNTN3	R.GSPGPPENVK.V	sp|Q9P232|CNTN3_HUMAN	247.253	0.109479
23222	OLFML1	K.DAVYNSPK.V	sp|Q6UWY5|OLFL1_HUMAN	284.827	0.0820808
23225	PRG4	K.KAPPPSGASQTIK.S	sp|Q92954|PRG4_HUMAN	43.5088	0.038071
23227	NEO1	R.GTEYNFR.V	sp|Q92859|NEO1_HUMAN	140.608	0.0589731
23260	NCAM1	K.QETLDGHMVVR.S	sp|P13591|NCAM1_HUMAN	28.7628	0.125899
23272	C1QC	R.QTHQPPAPNSLIR.F	sp|P02747|C1QC_HUMAN	194.128	0.081811
23277	DNAJC3	K.DEKPVEAIR.V	sp|Q13217|DNJC3_HUMAN	275.022	0.0539428
23281	NOTCH3	R.EAAAQIGVR.L	sp|Q9UM47|NOTC3_HUMAN	116.122	0.0956373
23303	MAN2A1	K.SQDSLPQK.N	sp|Q16706|MA2A1_HUMAN	184.988	0.060716
23303	SERPINA5	K.AVVEVDESGTR.A	sp|P05154|IPSP_HUMAN	69.3045	0.0510682
23349	DPP4	K.AGAVNPTVK.F	sp|P27487|DPP4_HUMAN	148.548	0.0245904
23355	C1QTNF1	K.SHYAAFSVGR.K	sp|Q9BXJ1-2|C1QT1_HUMAN	58.657	0.108065
23360	BASP1	K.GYNVNDEK.A	sp|P80723|BASP1_HUMAN	136.147	0.0569224
23360	C1QC	R.QTHQPPAPNSLIR.F	sp|P02747|C1QC_HUMAN	72.3877	0.0494278
23361	LRRN1	K.LEATNNPK.L	sp|Q6UXK5|LRRN1_HUMAN	401.907	0.0478117
23362	LTBP2	K.VHIHHPPEASVQIHQVAQVR.G	sp|Q14767|LTBP2_HUMAN	154.37	0.121252
23365	FAM3C	K.M*ASGAANVVGPK.I	sp|Q92520|FAM3C_HUMAN	50.6572	0.0514079
23374	MARCKS	K.GEAAAERPGEAAVASSPSK.A	sp|P29966|MARCS_HUMAN	149.1	0.21116
23375	AEBP1	R.VTAHAEGYTPSAK.T	sp|Q8IUX7|AEBP1_HUMAN	138.931	0.117656
23377	C1RL	K.YSRLPVAPR.E	sp|Q9NZP8|C1RL_HUMAN	82.3126	0.078224
23388	CHRD	R.LEAAGAEGVR.A	sp|Q9H2X0|CHRD_HUMAN	117.536	0.0802299
23391	NCAM1	K.QETLDGHMVVR.S	sp|P13591|NCAM1_HUMAN	143.286	0.0660953
23395	SEMA4B	K.DHFLM*DGQVR.S	sp|Q9NPR2|SEM4B_HUMAN	48.6781	0.0728209
23406	CNTN1	R.GPPGPPGGLR.I	sp|Q12860|CNTN1_HUMAN	39.7997	0.106904
23410	C1RL	R.GSEAINAPGDNPAK.V	sp|Q9NZP8|C1RL_HUMAN	20.7518	0.139426
23415	AEBP1	R.VTAHAEGYTPSAK.T	sp|Q8IUX7|AEBP1_HUMAN	426.736	0.125807
23432	SEMA6A	K.CSYDGVEDK.R	sp|Q9H2E6-2|SEM6A_HUMAN	144.876	0.160421
23435	PLXNB2	R.EASPNPEDGIVR.A	sp|O15031|PLXB2_HUMAN	133.844	0.0811576
23436	RCSD1	R.EEKPAGEEAEMEK.A	sp|Q6JBY9|CPZIP_HUMAN	96.0365	0.0553098
23440	CP	R.QYTDSTFR.V	sp|P00450|CERU_HUMAN	238.768	0.130287
23454		K.VASYGVKPR.Y	tr|B4E1Z4|B4E1Z4_HUMAN	336.907	0.0519978
23467	GPC1	K.VNPQGPGPEEK.R	sp|P35052|GPC1_HUMAN	310.061	0.037115
23481	HS6ST1	R.AGGVEVDEDTIRR.I	sp|O60243|H6ST1_HUMAN	83.5032	0.0801195
23494	CTSB	K.SGVYQHVTGEM*MGGHAIR.I	sp|P07858|CATB_HUMAN	200.664	0.0509386
23500	FUT11	K.NDEEYMK.Y	sp|Q495W5|FUT11_HUMAN	178.744	0.0250048
23505	B2M	R.VNHVTLSQPK.I	sp|P61769|B2MG_HUMAN	119.73	0.179275
23510	TBCA	K.QAEILQESR.M	sp|O75347|TBCA_HUMAN	195.055	0.037062
23535	CADM3	K.SDSGTYGCTATSNM*GSYK.A	sp|Q8N126-2|CADM3_HUMAN	70.3528	0.163184
23549	CDH6	K.TPESSPPGTPIGR.I	sp|P55285|CADH6_HUMAN	30.3381	0.0587005
23554	PZP	R.YGAATFTR.T	sp|P20742|PZP_HUMAN	86.9428	0.152718
23559	SAA4	K.EALQGVGDM*GR.A	sp|P35542|SAA4_HUMAN	113.25	0.0266927
23574	AZGP1	R.AGEVQEPELR.G	sp|P25311|ZA2G_HUMAN	156.598	0.0703484
23585	PLG	K.EQQCVIMAENR.K	sp|P00747|PLMN_HUMAN	104.763	0.289336
23586	HS6ST1	R.AGGVEVDEDTIRR.I	sp|O60243|H6ST1_HUMAN	84.8605	0.0429386
23591	RECK	R.TDSSPGPSQIK.A	sp|O95980|RECK_HUMAN	382.589	0.104706
23604	CPQ	K.VHLEPVR.I	sp|Q9Y646|CBPQ_HUMAN	231.801	0.140421
23606	PDIA3	K.TVAYTEQK.M	sp|P30101|PDIA3_HUMAN	225.192	0.0428408
23612	CALR	K.HEQNIDCGGGYVK.L	sp|P27797|CALR_HUMAN	39.8057	0.189029
23613	GPLD1	K.ETTLGDM*TGK.C	sp|P80108|PHLD_HUMAN	53.3127	0.0485649
23614	COL11A1	K.AAQAQEPQIDEVR.S	tr|H7C381|H7C381_HUMAN	111.516	0.0829267
23615	GSN	K.TEALTSAK.R	sp|P06396|GELS_HUMAN	281.56	0.0610622
23621	DSG2	R.DGNGEVTDKPVK.Q	sp|Q14126|DSG2_HUMAN	270.524	0.0599018
23624	MERTK	K.QQDGELVGYR.I	sp|Q12866|MERTK_HUMAN	145.752	0.0391745
23660	CTSL	K.M*IELHNQEYR.E	sp|P07711|CATL1_HUMAN	75.8972	0.0973636
23668	NDRG1	R.TASGSSVTSLDGTR.S	sp|Q92597|NDRG1_HUMAN	102.649	0.0719824
23694	C1QTNF4	R.SLVGSDAGPGPR.H	sp|Q9BXJ3|C1QT4_HUMAN	166.036	0.0359667
23722	IGHM	R.GQPLSPEK.Y	sp|P01871-2|IGHM_HUMAN	177.46	0.0825455
23736	LY6H	K.VDVDCCEK.D	sp|O94772-2|LY6H_HUMAN	65.289	0.210371
23739	APOH	K.TDASDVKPC.-	sp|P02749|APOH_HUMAN	85.6642	0.188958
23740	GAPDH	K.QASEGPLK.G	sp|P04406|G3P_HUMAN	165.832	0.0573325
23744	PON1	K.SFNPNSPGK.I	sp|P27169|PON1_HUMAN	234.514	0.0342647
23752	IGSF21	R.VTDGGTIK.Q	sp|Q96ID5|IGS21_HUMAN	212.163	0.0595706
23764	MFGE8	K.QITASSSYK.T	sp|Q08431|MFGM_HUMAN	141.909	0.0641898
23767	COL21A1	K.GYEVTSK.V	sp|Q96P44|COLA1_HUMAN	139.185	0.0338277
23784	PGM1	R.LSGTGSAGATIR.L	sp|P36871|PGM1_HUMAN	51.8098	0.0413268
23790	BSG	K.EDALPGQK.T	sp|P35613|BASI_HUMAN	21.1033	0.104735
23794	CPE	K.YIGNMHGNEAVGR.E	sp|P16870|CBPE_HUMAN	74.9527	0.0854542
23815	SMOC1	R.AQALEQAK.K	sp|Q9H4F8-2|SMOC1_HUMAN	68.4252	0.0589568
23817	LRP1B	K.NDATETITMR.T	sp|Q9NZR2|LRP1B_HUMAN	31.4064	0.0729975
23823	APLP1	R.EWAM*ADNQSK.N	sp|P51693-2|APLP1_HUMAN	165.53	0.0899009
23823	COL6A1	K.RGIDGVDGVK.G	sp|P12109|CO6A1_HUMAN	170.633	0.0472097
23830	TICAM2	R.LEDPDGK.V	sp|Q86XR7-2|TCAM2_HUMAN	450.972	0.123194
23834	SERPINI1	R.HSMGYDSLK.N	sp|Q99574|NEUS_HUMAN	256.386	0.0912761
23839	F2	K.RGDACEGDSGGPFVM*K.S	sp|P00734|THRB_HUMAN	52.2456	0.147383
23849	COL6A3	R.TLSGTPEESK.R	sp|P12111-4|CO6A3_HUMAN	131.267	0.0858369
23852	FBLN1	R.SAATLQQEK.T	sp|P23142|FBLN1_HUMAN	94.1858	0.0453762
23852	MMP2	K.YGNADGEYCK.F	sp|P08253|MMP2_HUMAN	71.5202	0.178604
23853	CNTNAP2	K.QISAIATQGR.Y	sp|Q9UHC6|CNTP2_HUMAN	23.1059	0.0896953
23869	SCRN1	R.AIIESDQEQGRK.L	sp|Q12765-2|SCRN1_HUMAN	192.093	0.0369911
23870	SORL1	K.TNVYISSSAGAR.W	sp|Q92673|SORL_HUMAN	65.9543	0.0797469
23877	CTBS	K.ATYIQNYR.L	sp|Q01459|DIAC_HUMAN	84.8784	0.0488495
23877	SPOCK1	R.CNEEGYYK.A	sp|Q08629|TICN1_HUMAN	141.712	0.129507
23896	NRXN3	R.QLAEM*QNAAGVK.S	tr|A0A0U1RQC5|A0A0U1RQC5_HUMAN	79.5337	0.0519838
23928	MLEC	R.ASDYGMK.L	sp|Q14165|MLEC_HUMAN	249.254	0.092884
23947	IGFBP6	R.GAQTLYVPNCDHR.G	sp|P24592|IBP6_HUMAN	221.778	0.114233
23948	GALNT7	K.RVPLTPQEK.R	sp|Q86SF2|GALT7_HUMAN	99.329	0.0386764
23969	SNED1	R.GYSLSAPSR.I	sp|Q8TER0|SNED1_HUMAN	144.65	0.109925
24003	B2M	R.VNHVTLSQPK.I	sp|P61769|B2MG_HUMAN	130.723	0.102391
24010	PEBP1	K.CDEPILSNR.S	sp|P30086|PEBP1_HUMAN	100.534	0.175896
24017	CLIC6	R.GAHGETEAEEGAPEGAEVPQGGEETSGAQQVEGASPGR.G	sp|Q96NY7|CLIC6_HUMAN	50.4302	0.116207
24021	SCG5	R.SVNPYLQGQR.L	sp|P05408|7B2_HUMAN	68.5198	0.167138
24039	PTPRF	R.TDEDVPSGPPRK.V	sp|P10586|PTPRF_HUMAN	266.02	0.0329449
24050	DAG1	K.GVHYISVSATR.L	sp|Q14118|DAG1_HUMAN	108.567	0.0542784
24051	LSAMP	K.AANEVSSADVK.Q	sp|Q13449|LSAMP_HUMAN	95.214	0.0426774
24052	VIM	R.QQYESVAAK.N	sp|P08670|VIME_HUMAN	102.049	0.0776433
24059	MEGF8	R.MARGPDTENMEEVGR.W	sp|Q7Z7M0|MEGF8_HUMAN	100.915	0.36912
24060	NID1	K.ETDAFQPHK.Q	sp|P14543|NID1_HUMAN	363.286	0.0503399
24063	DCC	R.TSFSASAK.Y	sp|P43146|DCC_HUMAN	58.4928	0.0765142
24068	NAGA	K.NLEMSQQ.-	sp|P17050|NAGAB_HUMAN	361.071	0.0222797
24070	HTRA1	K.RESTLNMVVR.R	sp|Q92743|HTRA1_HUMAN	27.4777	0.114072
24085	LUM	R.NNQIDHIDEK.A	sp|P51884|LUM_HUMAN	258.665	0.0368721
24093	APOE	K.LEEQAQQIR.L	sp|P02649|APOE_HUMAN	65.9569	0.0968805
24098	LUM	R.NNQIDHIDEK.A	sp|P51884|LUM_HUMAN	473.437	0.0404483
24102	GALNT1	K.ATEEDSQVPSIR.D	sp|Q10472|GALT1_HUMAN	154.782	0.0533891
24114	LAMC3	R.YQEVQAAQK.A	sp|Q9Y6N6|LAMC3_HUMAN	274.864	0.0647162
24127	MBL2	K.ALQTEMAR.I	sp|P11226|MBL2_HUMAN	65.9732	0.0326929
24134	LAMC3	R.YQEVQAAQK.A	sp|Q9Y6N6|LAMC3_HUMAN	139.234	0.0497089
24184	XXYLT1	R.EMQPVYR.H	sp|Q8NBI6|XXLT1_HUMAN	83.3299	0.0231974
24197	FAM20B	R.DHVVEGEPYAGYDR.H	sp|O75063|XYLK_HUMAN	174.379	0.0571287
24199	FGA	K.TVIGPDGHKEVTK.E	sp|P02671|FIBA_HUMAN	38.9928	0.067111
24204	DCN	R.VPGGLAEHK.Y	sp|P07585|PGS2_HUMAN	164.965	0.09919
24205	CDH13	K.TLFVHAR.T	sp|P55290-4|CAD13_HUMAN	184.759	0.0667288
24206	FGG	R.LTIGEGQQHHLGGAK.Q	sp|P02679|FIBG_HUMAN	301.097	0.0624675
24208	EPHA7	R.GTCVSSAEEEAENAPR.M	sp|Q15375|EPHA7_HUMAN	150.537	0.110628
24210	PODN	K.RNELAALAR.G	sp|Q7Z5L7-3|PODN_HUMAN	93.9531	0.0432911
24215	OLFML3	R.EALRTEADTISGR.V	sp|Q9NRN5|OLFL3_HUMAN	148.846	0.0526106
24232	HSPG2	K.VDSYGGSLR.Y	sp|P98160|PGBM_HUMAN	97.3288	0.0900223
24239	FAM20B	R.DHVVEGEPYAGYDR.H	sp|O75063|XYLK_HUMAN	212.68	0.0137347
24244	CNTNAP5	K.SDVADFDGR.S	sp|Q8WYK1|CNTP5_HUMAN	302.468	0.0353083
24247	LDHA	K.VTLTSEEEAR.L	sp|P00338-3|LDHA_HUMAN	73.0598	0.110482
24247	SOD3	R.AVVVHAGEDDLGR.G	sp|P08294|SODE_HUMAN	61.2005	0.086695
24255	XXYLT1	R.ETFSSATK.R	sp|Q8NBI6|XXLT1_HUMAN	170.126	0.0360452
24256	GAP43	K.KGEGTTTAEAAPATGSKPDEPGK.A	sp|P17677-2|NEUM_HUMAN	293.284	0.0444753
24263	CPE	K.AASQPGELK.D	sp|P16870|CBPE_HUMAN	290.831	0.0236232
24264	VNN1	R.FGQTPVQER.L	sp|O95497|VNN1_HUMAN	164.512	0.0286811
24274	CTSB	K.HYGYNSYSVSNSEK.D	sp|P07858|CATB_HUMAN	159.128	0.0400765
24282	RTN4RL2	R.VSSSDVTCATPPER.Q	sp|Q86UN3|R4RL2_HUMAN	308.32	0.202701
24306	PKM	R.EAEAAMFHR.K	sp|P14618-2|KPYM_HUMAN	182.405	0.138794
24312	VTN	K.GRCTEGFNVDK.K	sp|P04004|VTNC_HUMAN	150.223	0.381647
24320	CNTNAP5	K.SDVADFDGR.S	sp|Q8WYK1|CNTP5_HUMAN	256.678	0.0210019
24321	MYOC	R.TAETITGK.Y	sp|Q99972|MYOC_HUMAN	186.137	0.0660272
24327	RTN4RL2	R.VSSSDVTCATPPER.Q	sp|Q86UN3|R4RL2_HUMAN	106.639	0.148405
24341	NEO1	K.HGPGVSTPDVAVR.T	sp|Q92859|NEO1_HUMAN	102.579	0.0997162
24341	RGMA	K.VSGQHVEIQAK.Y	sp|Q96B86-4|RGMA_HUMAN	151.617	0.0982865
24344	PRKAR1B	R.SPNEEYVEVGR.L	sp|P31321|KAP1_HUMAN	40.7146	0.0881151
24355	MGP	R.NANTFISPQQR.W	sp|P08493-2|MGP_HUMAN	72.1694	0.0742771
24356	CPM	K.QVHLGVK.G	sp|P14384|CBPM_HUMAN	596.61	0.0284059
24361	CLEC11A	R.GDENPAGTVEGK.E	sp|Q9Y240|CLC11_HUMAN	250.397	0.136765
24365	MANEAL	K.GRDDITVHDNIK.Y	sp|Q5VSG8|MANEL_HUMAN	186.815	0.120495
24376	A2M	K.HYDGSYSTFGER.Y	sp|P01023|A2MG_HUMAN	122.566	0.0745854
24377	PRKAR1B	R.SPNEEYVEVGR.L	sp|P31321|KAP1_HUMAN	38.5563	0.145415
24400	LAMC1	K.ALAEEAAK.K	sp|P11047|LAMC1_HUMAN	21.0688	0.12236
24415	HEG1	R.GGSADAAWK.H	sp|Q9ULI3|HEG1_HUMAN	151.003	0.0356853
24437	FAT2	R.FSGQSYVR.Y	sp|Q9NYQ8|FAT2_HUMAN	65.2979	0.0381507
24438	CPXM2	K.AEGFTASTK.N	sp|Q8N436|CPXM2_HUMAN	101.792	0.0685149
24452	LSAMP	K.AANEVSSADVK.Q	sp|Q13449|LSAMP_HUMAN	128.636	0.080363
24461	APOD	K.M*TVTDQVNCPK.L	sp|P05090|APOD_HUMAN	409.378	0.205311
24462	IGFBP6	R.APAVAEENPK.E	sp|P24592|IBP6_HUMAN	188.756	0.109219
24482	MAN2A2	R.VHYAIKK.H	sp|P49641|MA2A2_HUMAN	301.915	0.103891
24496		R.DAQYAPGYDK.V	tr|B4E1Z4|B4E1Z4_HUMAN	419.405	0.137424
24504	SLITRK1	K.KGFTSLQR.F	sp|Q96PX8|SLIK1_HUMAN	82.5906	0.0930919
24512	CLEC11A	R.QQMEALTR.Y	sp|Q9Y240|CLC11_HUMAN	77.56	0.0964531
24525	CFH	R.NGFYPATR.G	sp|P08603|CFAH_HUMAN	89.5708	0.110727
24526	SERPINA7	K.QEINSHVEMQTK.G	sp|P05543|THBG_HUMAN	276.789	0.0596632
24529	SIAE	R.QGQETIMK.K	sp|Q9HAT2|SIAE_HUMAN	176.294	0.0789323
24543	CLEC11A	R.DFEAQAAAQAR.C	sp|Q9Y240|CLC11_HUMAN	70.9328	0.0504887
24564	ENO1	K.KLNVTEQEK.I	sp|P06733|ENOA_HUMAN	169.988	0.0600556
24592	RMDN3	K.ESEDGEDEVSCETVK.M	sp|Q96TC7|RMD3_HUMAN	50.9014	0.213978
24604	SEMA3B	R.AGVTAHTQVLAEER.T	sp|Q13214|SEM3B_HUMAN	76.2144	0.0871535
24606	PLTP	R.AVEPQLQEEER.M	sp|P55058|PLTP_HUMAN	33.7674	0.242569
24623	MET	R.HISIGGK.T	sp|P08581-2|MET_HUMAN	345.955	0.0462572
24635	SEMA7A	K.ATIVHQDQAYDDK.I	sp|O75326|SEM7A_HUMAN	178.823	0.0413591
24641	DSC2	K.ENAEVGTTSNGYK.A	sp|Q02487|DSC2_HUMAN	89.5648	0.0455424
24649	IGKV1-5	K.ASSLESGVPSR.F	sp|P01602|KV105_HUMAN	279.238	0.0412448
24654	C1QA	K.DQPRPAFSAIR.R	sp|P02745|C1QA_HUMAN	104.497	0.0424883
24656	AZGP1	R.QDPPSVVVTSHQAPGEKK.K	sp|P25311|ZA2G_HUMAN	169.282	0.0808296
24657	APLP1	R.EWAM*ADNQSK.N	sp|P51693-2|APLP1_HUMAN	86.7502	0.0771556
24665	CACHD1	K.NLNTVPSSK.L	sp|Q5VU97|CAHD1_HUMAN	156.336	0.0395423
24668	CNTN4	K.ALDNESEVK.G	sp|Q8IWV2|CNTN4_HUMAN	156.424	0.047712
24669	CNTN3	R.GSPGPPENVK.V	sp|Q9P232|CNTN3_HUMAN	37.0222	0.105012
24674	NEO1	R.CVVESGGPPK.Y	sp|Q92859|NEO1_HUMAN	174.499	0.0775297
24675	SIRPA	R.AKPSAPVVSGPAAR.A	sp|P78324|SHPS1_HUMAN	132.895	0.0476551
24679	ITIH5	K.VYQGEITER.E	sp|Q86UX2|ITIH5_HUMAN	128.093	0.0659958
24694	SOD3	R.AVVVHAGEDDLGRGGNQASVENGNAGR.R	sp|P08294|SODE_HUMAN	102.773	0.103375
24708	PEBP4	K.VVPDCNNYR.Q	sp|Q96S96|PEBP4_HUMAN	80.0784	0.214658
24730	DSC2	K.ENAEVGTTSNGYK.A	sp|Q02487|DSC2_HUMAN	306.04	0.0401242
24734	MAN2A1	K.SQDSLPQK.N	sp|Q16706|MA2A1_HUMAN	254.175	0.0736055
24738	SOD3	R.AVVVHAGEDDLGRGGNQASVENGNAGR.R	sp|P08294|SODE_HUMAN	52.7153	0.12081
24746	AEBP1	K.ESLEGSPRPPK.K	sp|Q8IUX7|AEBP1_HUMAN	89.6209	0.144423
24747	CBLN1	R.STFIAPR.K	sp|P23435|CBLN1_HUMAN	137.174	0.0704111
24759	KLKB1	K.GVNVCQETCTK.M	sp|P03952|KLKB1_HUMAN	95.8829	0.385155
24761	IGFBP6	R.APAVAEENPK.E	sp|P24592|IBP6_HUMAN	115.165	0.119111
24763	GAP43	K.KGEGDAATEQAAPQAPASSEEK.A	sp|P17677-2|NEUM_HUMAN	311.445	0.0527264
24765	C8G	R.AGQLSVK.L	sp|P07360|CO8G_HUMAN	140.176	0.0694592
24769	APOL1	K.SETAEELKK.V	sp|O14791-2|APOL1_HUMAN	275.235	0.0457947
24790	NCAM1	K.TQPVQGEPSAPK.L	sp|P13591|NCAM1_HUMAN	197.142	0.0634299
24797	HSP90B1	K.LGVIEDHSNR.T	sp|P14625|ENPL_HUMAN	202.163	0.0565128
24799	NRXN2	R.TALAVDGEAR.A	sp|Q9P2S2|NRX2A_HUMAN	208.794	0.0190172
24807	OLFM1	K.LSAAGGGTLDR.S	sp|Q99784|NOE1_HUMAN	109.827	0.145802
24815	IGSF21	R.VTDGGTIK.Q	sp|Q96ID5|IGS21_HUMAN	205.309	0.0344453
24816	CFI	K.HGNTDSEGIVEVK.L	sp|P05156|CFAI_HUMAN	86.0075	0.0498239
24816	LYZ	K.WESGYNTR.A	sp|P61626|LYSC_HUMAN	72.9512	0.0496661
24824	F2	K.RGDACEGDSGGPFVM*K.S	sp|P00734|THRB_HUMAN	111.845	0.186228
24829	OGN	K.ESAYLYAR.F	sp|P20774|MIME_HUMAN	52.9177	0.0454086
24841	SHISA6	R.APGIPEAGSR.R	sp|Q6ZSJ9-3|SHSA6_HUMAN	23.129	0.12293
24842	GALNT2	R.NVPYGNIQSR.L	sp|Q10471|GALT2_HUMAN	86.8258	0.0508467
24856	IGSF21	K.REDLVYQSTVR.L	sp|Q96ID5|IGS21_HUMAN	62.2495	0.0491036
24862	LSAMP	K.AANEVSSADVK.Q	sp|Q13449|LSAMP_HUMAN	167.461	0.0516398
24868	PCDH7	R.IDREEVNQLR.F	sp|O60245-2|PCDH7_HUMAN	46.309	0.13607
24871	LRP1	R.MYDAQQQQVGTNK.C	sp|Q07954|LRP1_HUMAN	243.476	0.028343
24873	IGSF8	R.SVPEAPVGR.S	sp|Q969P0|IGSF8_HUMAN	255.668	0.0735217
24875	COL3A1	K.NSIAYM*DQASGNVKK.A	sp|P02461|CO3A1_HUMAN	92.0283	0.0573464
24877	KLKB1	K.VSSVEECQK.R	sp|P03952|KLKB1_HUMAN	140.545	0.158692
24887	CLSTN2	R.YEQVLHHIR.Y	sp|Q9H4D0|CSTN2_HUMAN	108.712	0.0692802
24889	PLG	K.NLDENYCRNPDGK.R	sp|P00747|PLMN_HUMAN	270.898	0.133898
24898	CHST10	R.HEIAPGIIRK.Y	sp|O43529|CHSTA_HUMAN	542.67	0.054666
24909	CTSL	R.QVMNGFQNR.K	sp|P07711|CATL1_HUMAN	48.2788	0.221816
24932	CDH9	K.IHDINDNEPK.F	sp|Q9ULB4|CADH9_HUMAN	750.633	0.0208389
24935	SMOC1	R.AQALEQAK.K	sp|Q9H4F8-2|SMOC1_HUMAN	171.44	0.0736839
24954	P4HB	K.SVSDYDGK.L	sp|P07237|PDIA1_HUMAN	309.274	0.0396848
24955	NCAM1	K.TQPVQGEPSAPK.L	sp|P13591|NCAM1_HUMAN	314.593	0.0369989
24962	TMEM132B	K.IAQLQDGR.T	sp|Q14DG7|T132B_HUMAN	115.381	0.0578879
24977	NCAN	R.TGFPSPAER.F	sp|O14594|NCAN_HUMAN	27.3886	0.0910427
24994	CANX	K.TDAPQPDVK.E	sp|P27824-2|CALX_HUMAN	186.21	0.0875726
24998	GDA	R.VKPIVTPR.F	sp|Q9Y2T3-3|GUAD_HUMAN	87.1969	0.036662
25005	CFH	R.TTCWDGK.L	sp|P08603|CFAH_HUMAN	207.338	0.260948
25012	CACHD1	K.SSDSPTQHAVGFQK.A	sp|Q5VU97|CAHD1_HUMAN	285.538	0.0606918
25024	EPHA4	K.ALSTDATCAK.C	sp|P54764|EPHA4_HUMAN	151.653	0.180976
25033	NCAM2	K.SNPPASIHWR.R	sp|O15394|NCAM2_HUMAN	33.1043	0.0431579
25033	TMEM132E	R.GHGALPDLER.A	sp|Q6IEE7|T132E_HUMAN	108.653	0.0877994
25053	CTBS	K.ATYIQNYR.L	sp|Q01459|DIAC_HUMAN	31.2965	0.0827894
25059	B2M	R.VNHVTLSQPK.I	sp|P61769|B2MG_HUMAN	260.024	0.0599432
25062	CYCS	K.TGQAPGYSYTAANK.N	sp|P99999|CYC_HUMAN	159.527	0.247399
25063	PTPRF	K.GSGPLSPSIQSR.T	sp|P10586|PTPRF_HUMAN	81.3985	0.0568309
25074	SEMA7A	R.TVNIGSTK.G	sp|O75326|SEM7A_HUMAN	147.975	0.0193044
25082	FAT2	K.KGELQVAK.A	sp|Q9NYQ8|FAT2_HUMAN	179.538	0.0340694
25089	GPC1	K.VNPQGPGPEEK.R	sp|P35052|GPC1_HUMAN	162.361	0.046107
25094	SEMA4B	K.DHFLM*DGQVR.S	sp|Q9NPR2|SEM4B_HUMAN	82.7884	0.126406
25105	EPHA4	K.ALSTDATCAK.C	sp|P54764|EPHA4_HUMAN	141.203	0.148283
25109	STC2	R.EMVSQLQR.E	sp|O76061|STC2_HUMAN	56.3117	0.0919492
25119	LGALS3BP	R.TIAYENK.A	sp|Q08380|LG3BP_HUMAN	124.018	0.0276445
25128	SEMA4D	K.DHPLM*DDSVTPIDNRPR.L	sp|Q92854|SEM4D_HUMAN	154.74	0.0379354
25129	PCDHAC2	R.YSLSSYTSDRER.Q	sp|Q9Y5I4|PCDC2_HUMAN	58.753	0.0389105
25140	KIT	R.QATLTISSAR.V	sp|P10721|KIT_HUMAN	79.5254	0.0354375
25146	CANT1	K.DHGVLESHLAEK.G	sp|Q8WVQ1|CANT1_HUMAN	179.635	0.0513814
25165	CHST10	R.HEIAPGIIR.K	sp|O43529|CHSTA_HUMAN	220.159	0.096876
25170	CLSTN1	K.ATVIEGK.Q	sp|O94985|CSTN1_HUMAN	209.235	0.06233
25179	NRP2	R.ETQNGYYVK.S	sp|O60462|NRP2_HUMAN	123.861	0.076376
25181	AZGP1	R.AGEVQEPELR.G	sp|P25311|ZA2G_HUMAN	115.215	0.202156
25187	SCG2	K.ENKPYALNSEK.N	sp|P13521|SCG2_HUMAN	159.81	0.142737
25230	C9	R.DGNTLTYYR.R	sp|P02748|CO9_HUMAN	48.921	0.339666
25234	SEMA6A	R.SLGESPTLR.T	sp|Q9H2E6-2|SEM6A_HUMAN	29.6205	0.0907377
25245	MGAT4A	K.RLEDGYFR.I	sp|Q9UM21|MGT4A_HUMAN	56.0336	0.0868496
25246	KIT	R.QATLTISSAR.V	sp|P10721|KIT_HUMAN	42.3789	0.0684548
25255	COL1A1	K.NSVAYM*DQQTGNLKK.A	sp|P02452|CO1A1_HUMAN	112.07	0.0326201
25256	VWC2	K.QAWVSQGGGAK.A	sp|Q2TAL6|VWC2_HUMAN	249.462	0.0640746
25259	COL3A1	K.NGETGPQGPPGPTGPGGDK.G	sp|P02461|CO3A1_HUMAN	152.937	0.0590666
25262	PLBD2	K.TSELYQK.T	sp|Q8NHP8|PLBL2_HUMAN	79.5463	0.0529186
25264	SCG5	R.SVNPYLQGQR.L	sp|P05408|7B2_HUMAN	36.6721	0.181396
25267	COL1A1	K.NSVAYM*DQQTGNLKK.A	sp|P02452|CO1A1_HUMAN	61.572	0.0354868
25270	CTBS	K.ATYIQNYR.L	sp|Q01459|DIAC_HUMAN	50.3001	0.0744977
25271	FCGBP	R.ISVAQGASK.A	sp|Q9Y6R7|FCGBP_HUMAN	225.092	0.0380258
25304	COL6A3	R.NIDSEEVGK.I	sp|P12111|CO6A3_HUMAN	170.04	0.0413054
25308	IGSF8	R.VVAGEVQVQR.L	sp|Q969P0|IGSF8_HUMAN	81.1543	0.130564
25309	NUCB1	R.ELDFVSHHVR.T	sp|Q02818|NUCB1_HUMAN	260.75	0.0485501
25313	CXCL16	K.RISSDSPPSVQFM*NR.L	sp|Q9H2A7|CXL16_HUMAN	41.4678	0.0541574
25322	HSPA5	K.VYEGERPLTK.D	sp|P11021|BIP_HUMAN	168.549	0.0468745
25323	MINPP1	R.QLHGLLQAR.G	sp|Q9UNW1|MINP1_HUMAN	75.327	0.0863549
25334	LRP11	R.APDGAALATAR.A	sp|Q86VZ4|LRP11_HUMAN	69.6665	0.0365822
25349	KLKB1	R.EQPGVYTK.V	sp|P03952|KLKB1_HUMAN	172.814	0.0440556
25353	OGN	K.ESAYLYAR.F	sp|P20774|MIME_HUMAN	116.859	0.0547622
25382	MGP	R.NANTFISPQQR.W	sp|P08493-2|MGP_HUMAN	87.0791	0.0912112
25398	SEMA3G	K.MTAQPGRPFGSTK.D	sp|Q9NS98|SEM3G_HUMAN	110.859	0.0327902
25400	VAPA	K.EAKPDELM*DSK.L	sp|Q9P0L0-2|VAPA_HUMAN	225.393	0.0249241
25414	DCN	R.VPGGLAEHK.Y	sp|P07585|PGS2_HUMAN	42.8729	0.126454
25416	AGA	K.QDIPIHK.E	sp|P20933|ASPG_HUMAN	419.486	0.0486649
25418	TRH	K.REEEEEEGVEEEEEEEGGAVGPHK.R	sp|P20396|TRH_HUMAN	46.4288	0.0570573
25449	MGP	R.NANTFISPQQR.W	sp|P08493-2|MGP_HUMAN	103.599	0.103481
25450	UNC5A	R.STDGSSGLPTM*EVR.I	sp|Q6ZN44|UNC5A_HUMAN	99.747	0.0343707
25463	A1BG	K.HQFLLTGDTQGR.Y	sp|P04217|A1BG_HUMAN	127.693	0.0757582
25463	SERPINI1	R.HSMGYDSLK.N	sp|Q99574|NEUS_HUMAN	109.844	0.0818244
25464	TMSB4X	K.TETQEKNPLPSK.E	sp|P62328|TYB4_HUMAN	207.663	0.129991
25468	SERPINA5	K.M*QQVENGLSEK.T	sp|P05154|IPSP_HUMAN	73.9611	0.0347923
25486	GABRD	R.SVGVETGETK.K	sp|O14764|GBRD_HUMAN	132.481	0.028685
25487	MMP2	K.YGNADGEYCK.F	sp|P08253|MMP2_HUMAN	90.5122	0.199081
25494	CHSY3	R.EMYTTHEDVEVGR.C	sp|Q70JA7|CHSS3_HUMAN	73.9061	0.0756493
25495	SERPINA5	K.M*QQVENGLSEK.T	sp|P05154|IPSP_HUMAN	67.0088	0.0659067
25498	MMP2	K.YGNADGEYCK.F	sp|P08253|MMP2_HUMAN	124.995	0.203795
25518	TALDO1	K.AAQASDLEK.I	sp|P37837|TALDO_HUMAN	293.582	0.0547974
25523	NID2	R.DGVVSVNK.H	sp|Q14112|NID2_HUMAN	116.82	0.077216
25524	QPCT	K.YFSHWNNR.V	sp|Q16769|QPCT_HUMAN	78.3294	0.0652704
25534	ERVMER34-1	K.AM*EQEFSATK.Q	sp|Q9H9K5|MER34_HUMAN	33.219	0.127269
25540	HEG1	K.EGVMVQTSGK.S	sp|Q9ULI3|HEG1_HUMAN	181.134	0.0316211
25542	CHRD	R.LEAAGAEGVR.A	sp|Q9H2X0|CHRD_HUMAN	110.191	0.0513907
25548	NPTX1	R.ETVLQQK.E	sp|Q15818|NPTX1_HUMAN	296.002	0.0445639
25559	CA4	K.DNVRPLQQLGQR.T	sp|P22748|CAH4_HUMAN	32.4492	0.100536
25562	CNTNAP2	K.IDQEIHK.Y	sp|Q9UHC6|CNTP2_HUMAN	354.932	0.052076
25564	PON1	K.SFNPNSPGK.I	sp|P27169|PON1_HUMAN	98.1958	0.069366
25581	EFEMP1	R.LNCEDIDECR.T	sp|Q12805|FBLN3_HUMAN	254.171	0.516549
25582	NID2	K.ELYHYSDSTVTSTSSR.D	sp|Q14112|NID2_HUMAN	26.1639	0.100731
25586	C1QTNF4	R.SLVGSDAGPGPR.H	sp|Q9BXJ3|C1QT4_HUMAN	196.127	0.0492291
25595	TNFRSF21	R.ATGQVLTCDK.C	sp|O75509|TNR21_HUMAN	58.0452	0.175865
25620	GAPDH	K.VGVNGFGR.I	sp|P04406|G3P_HUMAN	44.9824	0.0592616
25621	VCAM1	K.DAGVYECESK.N	sp|P19320|VCAM1_HUMAN	63.08	0.1328
25627	CHL1	R.IPNEGHISHFQGK.Y	sp|O00533-2|NCHL1_HUMAN	120.174	0.0787999
25631	BST1	R.ALLSPEQR.N	sp|Q10588|BST1_HUMAN	116.106	0.028742
25654	TFRC	R.EEPGEDFPAAR.R	sp|P02786|TFR1_HUMAN	218.425	0.0542838
25655	WDR1	R.DYSGQGVVK.L	sp|O75083|WDR1_HUMAN	95.2663	0.0804431
25661	MAN1C1	K.EEFQEAK.A	sp|Q9NR34|MA1C1_HUMAN	166.977	0.0714031
25690	VSNL1	K.MNEDGLTPEQR.V	sp|P62760|VISL1_HUMAN	41.2368	0.0592616
25702	COL6A3	R.TLSGTPEESK.R	sp|P12111-4|CO6A3_HUMAN	89.3574	0.0566345
25714	GOT2	K.AEAQIAAK.N	sp|P00505|AATM_HUMAN	238.4	0.0481547
25722	ADGRB1	K.ETPAGEVAAVR.C	sp|O14514|AGRB1_HUMAN	58.886	0.121388
25728		K.GTDYHKQPWQAK.I	tr|B4E1Z4|B4E1Z4_HUMAN	106.13	0.0857941
25729	AZGP1	K.SQPM*GLWR.Q	sp|P25311|ZA2G_HUMAN	23.7382	0.182354
25733	IGFBP5	R.HM*EASLQELK.A	sp|P24593|IBP5_HUMAN	145.925	0.0719295
25743	RNASE6	R.YSAAAQYK.F	sp|Q93091|RNAS6_HUMAN	195.821	0.063719
25757	NETO1	K.FDHIEVR.D	sp|Q8TDF5|NETO1_HUMAN	661.318	0.0433772
25765	IGFBP7	K.AITQVSK.G	sp|Q16270|IBP7_HUMAN	42.5811	0.0803427
25770	CTSL	K.MIELHNQEYR.E	sp|P07711|CATL1_HUMAN	65.3835	0.0822977
25771	AJAP1	K.AGLAKPPAAAK.S	sp|Q9UKB5|AJAP1_HUMAN	270.077	0.0752885
25787	FAM20C	R.HNAEIAAFHLDR.I	sp|Q8IXL6|FA20C_HUMAN	124.584	0.0454073
25797	FGB	K.AHYGGFTVQNEANK.Y	sp|P02675|FIBB_HUMAN	248.421	0.167775
25813	JAM2	K.LDTGEYSCEAR.N	sp|P57087-3|JAM2_HUMAN	49.2859	0.206823
25852	GOT1	R.WYNGTNNK.N	sp|P17174|AATC_HUMAN	106.334	0.0530936
25854	IGFBP6	R.GAQTLYVPNCDHR.G	sp|P24592|IBP6_HUMAN	158.952	0.1604
25880	CALR	R.QIDNPDYK.G	sp|P27797|CALR_HUMAN	320.225	0.050468
25895	PGLYRP2	R.WGAAPYR.G	sp|Q96PD5-2|PGRP2_HUMAN	176.661	0.0522035
25907	CSPG4	R.FTQADVDSGR.L	sp|Q6UVK1|CSPG4_HUMAN	115.953	0.0517147
25991	CNTN1	R.MNNGDVDLTSDR.Y	sp|Q12860|CNTN1_HUMAN	27.6518	0.0731921
25997	SPINK5	R.ENDPIQGPDGK.V	sp|Q9NQ38-3|ISK5_HUMAN	162.742	0.079331
26007	SPP1	R.ISHELDSASSEVN.-	sp|P10451|OSTP_HUMAN	56.9638	0.150787
26026	IGFBP6	R.GAQTLYVPNCDHR.G	sp|P24592|IBP6_HUMAN	173.894	0.17592
26031	GOLIM4	R.NNDVWQNHEAVPGR.A	sp|O00461|GOLI4_HUMAN	137.031	0.0647135
26032	LGMN	K.LM*NTNDLEESR.Q	sp|Q99538|LGMN_HUMAN	41.5988	0.0816689
26041	DKK3	R.QELEDLER.S	sp|Q9UBP4|DKK3_HUMAN	266.602	0.112584
26043	SOD3	R.AVVVHAGEDDLGRGGNQASVENGNAGR.R	sp|P08294|SODE_HUMAN	92.6931	0.177496
26061	SEMA3F	R.SAEAPQSPAVYAR.I	sp|Q13275-2|SEM3F_HUMAN	87.8733	0.0620363
26062	CNTN4	K.NGEPLLTR.D	sp|Q8IWV2|CNTN4_HUMAN	76.763	0.0562859
26063	SMOC1	R.SYESMCEYQR.A	sp|Q9H4F8-2|SMOC1_HUMAN	55.288	0.182834
26074	CALR	R.QIDNPDYK.G	sp|P27797|CALR_HUMAN	124.417	0.0374686
26078	SOD3	R.AVVVHAGEDDLGRGGNQASVENGNAGR.R	sp|P08294|SODE_HUMAN	21.0487	0.150759
26105	DAG1	K.EQIAGLSR.R	sp|Q14118|DAG1_HUMAN	143.53	0.045597
26115	CPM	R.ENYNQYDLNR.N	sp|P14384|CBPM_HUMAN	42.7045	0.122439
26130	TIMP2	K.RIQYEIK.Q	sp|P16035|TIMP2_HUMAN	147.525	0.0215251
26136	CNTN5	K.DMEQEDTAETVK.T	sp|O94779|CNTN5_HUMAN	32.339	0.117571
26140	CRTAC1	R.SSPYYALR.D	sp|Q9NQ79|CRAC1_HUMAN	105.243	0.052808
26143	PLTP	R.AVEPQLQEEER.M	sp|P55058|PLTP_HUMAN	31.3602	0.158373
26148	LSAMP	K.AANEVSSADVK.Q	sp|Q13449|LSAMP_HUMAN	137.338	0.044427
26160	FAM3C	K.SPFEQHIK.N	sp|Q92520|FAM3C_HUMAN	233.624	0.0901018
26174	WFIKKN2	R.EACEESCPFPR.G	sp|Q8TEU8|WFKN2_HUMAN	101.665	0.232746
26183	FGL2	K.EEINVLHGR.L	sp|Q14314|FGL2_HUMAN	199.605	0.0397737
26193	APOA4	R.RVEPYGENFNK.A	sp|P06727|APOA4_HUMAN	118.706	0.042135
26193	CPXM2	R.TANDGDYWR.L	sp|Q8N436|CPXM2_HUMAN	128.247	0.0980451
26214	COL4A2	R.GLDGYQGPDGPR.G	sp|P08572|CO4A2_HUMAN	78.1162	0.0855765
26221	BLMH	K.DDQDGAFTK.W	sp|Q13867|BLMH_HUMAN	179.247	0.0333155
26245	SEMA4B	K.GNVLLEDGKGR.C	sp|Q9NPR2|SEM4B_HUMAN	152.068	0.101109
26246	OLFML3	R.EALRTEADTISGR.V	sp|Q9NRN5|OLFL3_HUMAN	136.024	0.0536985
26251	DCN	K.LTRVPGGLAEHK.Y	sp|P07585|PGS2_HUMAN	193.993	0.0709043
26251		R.DAQYAPGYDK.V	tr|B4E1Z4|B4E1Z4_HUMAN	93.0943	0.066071
26254	OLFML3	K.DPLGQTEK.I	sp|Q9NRN5|OLFL3_HUMAN	28.9518	0.133742
26261	LAMB1	K.EALEEAEK.A	sp|P07942|LAMB1_HUMAN	131.609	0.09934
26269	FAM234B	K.ETPATSAVTSDQK.S	sp|A2RU67|F234B_HUMAN	272.004	0.0519407
26284	FAM234B	K.ETPATSAVTSDQK.S	sp|A2RU67|F234B_HUMAN	305.245	0.0415326
26288	CLSTN3	K.KDESWQGTVTDTR.M	sp|Q9BQT9-2|CSTN3_HUMAN	285.39	0.089104
26301	LRG1	R.GPLQLER.L	sp|P02750|A2GL_HUMAN	119.878	0.0493404
26309	AXL	R.LGSLHPHTPYHIR.V	sp|P30530|UFO_HUMAN	38.7392	0.0374666
26319	IGFBP6	R.APAVAEENPK.E	sp|P24592|IBP6_HUMAN	100.199	0.152965
26337	CSF1R	K.HSTSMFFR.V	sp|P07333|CSF1R_HUMAN	23.9435	0.177257
26346	VWF	K.DETHFEVVESGR.Y	sp|P04275|VWF_HUMAN	227.014	0.10366
26356	MDGA1	R.EGSPAELQCEVR.G	sp|Q8NFP4-2|MDGA1_HUMAN	20.5982	0.0731283
26371	NSG1	K.LSEQETEAAEK.S	sp|P42857|NSG1_HUMAN	303.663	0.13157
26373		R.DAQYAPGYDK.V	tr|B4E1Z4|B4E1Z4_HUMAN	307.588	0.0794458
26378	DDAH1	R.TPEEYPESAK.V	sp|O94760|DDAH1_HUMAN	94.9416	0.050345
26391	KIAA1549L	K.GGQEAADVSADTVSSK.V	tr|H0YDE5|H0YDE5_HUMAN	33.2885	0.155418
26421	TAGLN	K.REFTESQLQEGK.H	sp|Q01995|TAGL_HUMAN	324.413	0.0289045
26425	RTN4RL2	R.VSSSDVTCATPPER.Q	sp|Q86UN3|R4RL2_HUMAN	96.9574	0.162175
26427	KLK6	K.DSCQGDSGGPLVCGDHLR.G	sp|Q92876|KLK6_HUMAN	134.996	0.311772
26428	SHBG	R.VVLSQGSK.M	sp|P04278|SHBG_HUMAN	187.791	0.0260043
26438	APOD	K.M*TVTDQVNCPK.L	sp|P05090|APOD_HUMAN	371.813	0.216665
26440	TXN	K.VGEFSGANKEK.L	sp|P10599|THIO_HUMAN	113.353	0.060159
26446	GFRA2	R.VPSEYTYR.M	sp|O00451|GFRA2_HUMAN	55.6696	0.112055
26446	SKP1	K.NDFTEEEEAQVR.K	sp|P63208|SKP1_HUMAN	26.427	0.122179
26447	AZGP1	R.QDPPSVVVTSHQAPGEKK.K	sp|P25311|ZA2G_HUMAN	97.5896	0.0587217
26466	HSP90B1	K.EAESSPFVER.L	sp|P14625|ENPL_HUMAN	97.9049	0.0884324
26470	FSTL4	R.LQPLQEGDSR.Q	sp|Q6MZW2|FSTL4_HUMAN	20.0506	0.115597
26496	ITIH5	K.VYQGEITER.E	sp|Q86UX2|ITIH5_HUMAN	50.172	0.031634
26515	PGAM1	K.AMEAVAAQGK.A	sp|P18669|PGAM1_HUMAN	138.607	0.0685666
26519	CPD	K.TGEPHCPGDEDETFK.D	sp|O75976|CBPD_HUMAN	139.619	0.123331
26527	OGN	K.ESAYLYAR.F	sp|P20774|MIME_HUMAN	126.722	0.033667
26532	SERPINF1	R.VPMM*SDPK.A	sp|P36955|PEDF_HUMAN	137.864	0.0975118
26545	AZGP1	R.QDPPSVVVTSHQAPGEKK.K	sp|P25311|ZA2G_HUMAN	117.642	0.0651379
26547	CTSZ	R.VGDYGSLSGR.E	sp|Q9UBR2|CATZ_HUMAN	144.023	0.061153
26553	GANAB	R.VSQGSKDPAEGDGAQPEETPRDGDKPEETQGK.A	sp|Q14697|GANAB_HUMAN	176.205	0.0591618
26555	PCDH12	K.AHDADLGINGK.V	sp|Q9NPG4|PCD12_HUMAN	347.788	0.0584103
26568	NCAM1	K.QETLDGHMVVR.S	sp|P13591|NCAM1_HUMAN	155.608	0.103343
26574	KIAA1549L	K.GGQEAADVSADTVSSK.V	tr|H0YDE5|H0YDE5_HUMAN	60.9832	0.0546858
26576	DLD	K.TNADTDGMVK.I	sp|P09622|DLDH_HUMAN	246.045	0.0439875
26586	IGFBP6	R.APAVAEENPK.E	sp|P24592|IBP6_HUMAN	149.013	0.142026
26597	GFRA2	R.VPSEYTYR.M	sp|O00451|GFRA2_HUMAN	57.6609	0.10894
26598	CNTN5	R.NDGVM*GEYEPK.I	sp|O94779|CNTN5_HUMAN	97.4154	0.019803
26605	SEMA7A	K.ATIVHQDQAYDDK.I	sp|O75326|SEM7A_HUMAN	294.244	0.0294106
26608	NTNG1	K.TQIYTEEGK.V	sp|Q9Y2I2|NTNG1_HUMAN	256.146	0.0501106
26614	ENPP2	K.ENINGNFEPRK.E	sp|Q13822-3|ENPP2_HUMAN	94.4387	0.270858
26616	SOD3	R.AVVVHAGEDDLGRGGNQASVENGNAGR.R	sp|P08294|SODE_HUMAN	123.196	0.17388
26617	BCHE	K.NQFNDYTSK.K	sp|P06276|CHLE_HUMAN	138.202	0.0463033
26623	SOD3	R.AVVVHAGEDDLGRGGNQASVENGNAGR.R	sp|P08294|SODE_HUMAN	62.1987	0.195957
26632	FBN1	R.ATEDFNK.L	sp|P35555|FBN1_HUMAN	131.836	0.105315
26633	LDHA	K.VTLTSEEEAR.L	sp|P00338-3|LDHA_HUMAN	61.7599	0.13924
26636	SIAE	R.QGQETIMK.K	sp|Q9HAT2|SIAE_HUMAN	131.147	0.0570946
26638	COL5A1	K.DAQLSAPTK.Q	sp|P20908|CO5A1_HUMAN	337.787	0.0403794
26651	SIAE	R.QGQETIMK.K	sp|Q9HAT2|SIAE_HUMAN	103.598	0.0858647
26653	SLC39A10	K.TQEQSDVKLPK.G	sp|Q9ULF5|S39AA_HUMAN	181.327	0.0674175
26654	SPP1	R.KANDESNEHSDVIDSQELSK.V	sp|P10451|OSTP_HUMAN	200.654	0.0641147
26672	MMP2	R.FQGTSYDSCTTEGR.T	sp|P08253|MMP2_HUMAN	184.72	0.193923
26674	OLFML3	K.DPLGQTEK.I	sp|Q9NRN5|OLFL3_HUMAN	169.987	0.0685867
26681	GALNT1	K.RPLESYVK.K	sp|Q10472|GALT1_HUMAN	75.3419	0.0593125
26683	C9	R.VVEESELAR.T	sp|P02748|CO9_HUMAN	81.88	0.0488663
26711	DKK3	R.EVEELM*EDTQHK.L	sp|Q9UBP4|DKK3_HUMAN	68.8378	0.104464
26711	IGFBP7	K.AITQVSK.G	sp|Q16270|IBP7_HUMAN	166.429	0.0373858
26727	CNTN1	R.MNNGDVDLTSDR.Y	sp|Q12860|CNTN1_HUMAN	68.2734	0.0761537
26731	GC	K.YTFELSRR.T	sp|P02774-3|VTDB_HUMAN	186.467	0.263053
26746	NDST1	R.AHDDPVALK.Y	sp|P52848|NDST1_HUMAN	350.267	0.0231553
26753	APOC2	K.TAAQNLYEK.T	sp|P02655|APOC2_HUMAN	92.5291	0.221956
26768	HSP90B1	K.LGVIEDHSNR.T	sp|P14625|ENPL_HUMAN	272.823	0.082795
26777	FAT2	R.EQASSYSLK.L	sp|Q9NYQ8|FAT2_HUMAN	118.324	0.137044
26778	RELN	K.QNYMM*NFSR.Q	sp|P78509|RELN_HUMAN	25.98	0.105206
26782	SERPINI1	K.ESQYVMK.I	sp|Q99574|NEUS_HUMAN	155.49	0.0637294
26787	PTGR2	K.NGNPVAENFR.M	sp|Q8N8N7|PTGR2_HUMAN	68.3158	0.0876572
26802	C7	K.EVPCASVK.K	sp|P10643|CO7_HUMAN	258.663	0.238672
26820	NRXN2	R.YPAGNFDNER.L	sp|Q9P2S2|NRX2A_HUMAN	66.1245	0.104173
26837	GALNS	R.AALLTGR.L	sp|P34059|GALNS_HUMAN	47.7608	0.0687319
26862	FN1	K.TYHVGEQWQK.E	sp|P02751-1|FINC_HUMAN	109.842	0.140563
26865	SYT1	K.DDDAETGLTDGEEK.E	sp|P21579|SYT1_HUMAN	75.4927	0.0819501
26880	DDAH1	R.TPEEYPESAK.V	sp|O94760|DDAH1_HUMAN	86.5041	0.03244
26882	HSP90B1	K.TETVEEPM*EEEEAAK.E	sp|P14625|ENPL_HUMAN	77.5757	0.0543542
26884	NID2	R.DGVVSVNK.H	sp|Q14112|NID2_HUMAN	245.031	0.0339606
26885	ST6GAL2	R.EGAFPAAQVQR.R	sp|Q96JF0|SIAT2_HUMAN	43.1505	0.0790622
26892	DDAH1	R.TPEEYPESAK.V	sp|O94760|DDAH1_HUMAN	117.814	0.0379527
26901	NPTX1	K.TRLENLEQYSR.L	sp|Q15818|NPTX1_HUMAN	46.9585	0.0529386
26916	RAB14	R.DVTYEEAK.Q	sp|P61106|RAB14_HUMAN	76.2172	0.0982352
26918		R.GDSGGPLIVHK.R	tr|B4E1Z4|B4E1Z4_HUMAN	204.434	0.106724
26938	PLG	K.EQQCVIMAENRK.S	sp|P00747|PLMN_HUMAN	95.7931	0.144461
26946	PGK1	R.FHVEEEGK.G	sp|P00558|PGK1_HUMAN	171.846	0.083065
26953	DNAJC3	K.EAQSQLIK.S	sp|Q13217|DNJC3_HUMAN	164.257	0.0807267
26974	CFI	K.HGNTDSEGIVEVK.L	sp|P05156|CFAI_HUMAN	197.342	0.0775141
26975	PFN2	K.SQGGEPTYNVAVGR.A	sp|P35080|PROF2_HUMAN	73.5492	0.0387649
26976	F10	R.GYTLADNGK.A	sp|P00742|FA10_HUMAN	234.928	0.0511672
26990	PFN2	K.SQGGEPTYNVAVGR.A	sp|P35080|PROF2_HUMAN	57.5804	0.0424877
27017	SELENOP	K.RVSLATVDK.T	sp|P49908|SEPP1_HUMAN	163.328	0.0398542
27022	CBLN3	R.ASGSFVAPVR.G	sp|Q6UW01|CBLN3_HUMAN	111.666	0.06815
27032	GSS	K.ILSNNPSK.G	sp|P48637|GSHB_HUMAN	109.985	0.0879762
27041	APOL1	R.ALADGVQK.V	sp|O14791-2|APOL1_HUMAN	250.968	0.0575278
27050	IGLON5	R.SNILYAGNDR.W	sp|A6NGN9|IGLO5_HUMAN	108.388	0.121826
27053	C1RL	R.GSEAINAPGDNPAK.V	sp|Q9NZP8|C1RL_HUMAN	75.1729	0.0594767
27059	PLXNB2	R.EASPNPEDGIVR.A	sp|O15031|PLXB2_HUMAN	51.6294	0.083907
27083	SEMA7A	R.TVNIGSTK.G	sp|O75326|SEM7A_HUMAN	79.485	0.0860806
27089	SERPINC1	K.ADGESCSASMM*YQEGK.F	sp|P01008|ANT3_HUMAN	61.4739	0.245775
27118	NLGN2	R.ELVDQDVQPAR.Y	sp|Q8NFZ4|NLGN2_HUMAN	79.7896	0.0659196
27126	SORCS3	R.GDAWATAPADGSR.G	sp|Q9UPU3|SORC3_HUMAN	124.37	0.0583672
27132	CALB1	K.TFVDQYGQR.D	sp|P05937|CALB1_HUMAN	184.865	0.144508
27135	FBLN1	R.HGTVSSFVAK.L	sp|P23142-4|FBLN1_HUMAN	304.052	0.0778847
27140	BLMH	K.DDQDGAFTK.W	sp|Q13867|BLMH_HUMAN	80.0104	0.098549
27152	ITIH3	K.GHVSFKPSLDQQR.S	sp|Q06033|ITIH3_HUMAN	96.7708	0.0346231
27164	PRKCSH	K.YEQGTGCWQGPNR.S	tr|K7ELL7|K7ELL7_HUMAN	63.8565	0.161659
27185	C1R	R.YTTTM*GVNTYK.A	sp|P00736|C1R_HUMAN	90.6603	0.0593335
27202	WFIKKN2	K.KGPVGMPK.E	sp|Q8TEU8|WFKN2_HUMAN	150.112	0.0576162
27226	FAM3C	K.TKSPFEQHIK.N	sp|Q92520|FAM3C_HUMAN	85.5707	0.0741885
27249	ADAMTS8	R.GPEWEVETGEGQRQER.G	sp|Q9UP79|ATS8_HUMAN	62.8476	0.333689
27265	TXNDC5	R.EYVESQLQR.T	sp|Q8NBS9|TXND5_HUMAN	65.9087	0.0632386
27267	GAPDH	K.VGVNGFGR.I	sp|P04406|G3P_HUMAN	56.5271	0.0506468
27270	OLFM2	K.YQSNVVVK.Y	sp|O95897|NOE2_HUMAN	149.652	0.0388162
27283	SERPINA4	K.FFSAQTNR.H	sp|P29622|KAIN_HUMAN	53.0374	0.0802425
27299	GAP43	K.KDEAPVADGVEK.K	sp|P17677-2|NEUM_HUMAN	374.723	0.0579133
27304	DSCAM	R.DQDGIYGK.A	sp|O60469|DSCAM_HUMAN	318.592	0.0314575
27314	HS6ST3	R.AGEAGPPAVPGPAR.R	sp|Q8IZP7|H6ST3_HUMAN	155.175	0.0449799
27322	LTF	K.DSAIGFSR.V	sp|P02788|TRFL_HUMAN	104.964	0.0412646
27335	P4HB	R.TVIDYNGER.T	sp|P07237|PDIA1_HUMAN	124.781	0.261495
27359	FAT2	K.GELQVAK.A	sp|Q9NYQ8|FAT2_HUMAN	242.297	0.0702244
27360	B3GAT3	R.FEGPQVQDGR.V	sp|O94766|B3GA3_HUMAN	127.237	0.0595782
27361	LCAT	R.LEPGQQEEYYRK.L	sp|P04180|LCAT_HUMAN	81.4661	0.0492987
27367	ACYP2	K.GTVTGQVQGPEDK.V	sp|P14621|ACYP2_HUMAN	212.497	0.202454
27383	STC2	R.EMVSQLQR.E	sp|O76061|STC2_HUMAN	99.718	0.115442
27404	FCGBP	K.VTVNGVDM*K.L	sp|Q9Y6R7|FCGBP_HUMAN	118.674	0.0829522
27408	CRTAC1	R.DVAAEAGVSK.Y	sp|Q9NQ79|CRAC1_HUMAN	171.96	0.0834608
27415	DKK3	R.EVEELM*EDTQHK.L	sp|Q9UBP4|DKK3_HUMAN	123.938	0.126916
27418	ARSB	R.DGEEVATGYK.N	sp|P15848|ARSB_HUMAN	91.8348	0.078838
27428	C1RL	R.GSEAINAPGDNPAK.V	sp|Q9NZP8|C1RL_HUMAN	198.418	0.0395263
27431	ITIH5	R.ASAVIPSKDK.A	sp|Q86UX2|ITIH5_HUMAN	172.804	0.0519402
27432	CD59	K.FEHCNFNDVTTR.L	sp|P13987-2|CD59_HUMAN	100.139	0.172819
27438	GALNT1	K.ATEEDSQVPSIR.D	sp|Q10472|GALT1_HUMAN	71.825	0.031459
27443	MEGF8	R.SFHAAAYVPAGR.G	sp|Q7Z7M0|MEGF8_HUMAN	72.0544	0.0570765
27444	FCGBP	R.ISVAQGASK.A	sp|Q9Y6R7|FCGBP_HUMAN	153.528	0.107028
27454	FAM3C	K.TGEVLDTK.Y	sp|Q92520|FAM3C_HUMAN	201.685	0.0461465
27460	C9	R.VVEESELAR.T	sp|P02748|CO9_HUMAN	92.3035	0.0498053
27473	LCAT	R.LEPGQQEEYYRK.L	sp|P04180|LCAT_HUMAN	69.2466	0.0444007
27489	CDH23	K.ELDYEISHGR.Y	sp|Q9H251-8|CAD23_HUMAN	97.2937	0.0494434
27490	SIRPA	R.ATPQHTVSFTCESHGFSPR.D	sp|P78324|SHPS1_HUMAN	57.3461	0.108269
27499	LDHA	K.TLHPDLGTDK.D	sp|P00338-3|LDHA_HUMAN	329.695	0.137845
27502	BCAM	R.SPPYQLDSQGR.L	sp|P50895|BCAM_HUMAN	33.461	0.0871559
27504	LDHA	K.TLHPDLGTDK.D	sp|P00338-3|LDHA_HUMAN	548.368	0.140237
27510	ITIH1	K.AAISGENAGLVR.A	sp|P19827|ITIH1_HUMAN	128.672	0.070132
27516	NEGR1	R.CYLEDGASK.G	sp|Q7Z3B1|NEGR1_HUMAN	267.391	0.160507
27523	GRIA4	R.EYPGSETPPK.Y	sp|P48058|GRIA4_HUMAN	214.787	0.0268217
27523	LRP11	K.ATAPNKPPALSNTEK.R	sp|Q86VZ4|LRP11_HUMAN	124.058	0.0327536
27530	SPARCL1	K.SSSQELGLK.D	sp|Q14515|SPRL1_HUMAN	136.163	0.0594016
27536	CTSS	K.GPVSVGVDAR.H	sp|P25774|CATS_HUMAN	341.962	0.0486853
27539		R.GDSGGPLIVHK.R	tr|B4E1Z4|B4E1Z4_HUMAN	161.899	0.0754621
27541	NRXN2	K.GNSDKPVNDNQWHNVVVSR.D	sp|Q9P2S2|NRX2A_HUMAN	145.619	0.0445894
27560	C8A	R.HTSLGPLEAK.R	sp|P07357|CO8A_HUMAN	180.684	0.0568224
27590	HMCN1	K.GVDIEISHR.I	sp|Q96RW7|HMCN1_HUMAN	190.573	0.0693486
27601	APLP1	K.DADTPM*TLPK.G	sp|P51693-2|APLP1_HUMAN	111.779	0.0310254
27608	A2M	K.SIYKPGQTVK.F	sp|P01023|A2MG_HUMAN	174.429	0.0567761
27609	ITIH4	K.GSEMVVAGK.L	sp|Q14624|ITIH4_HUMAN	507.727	0.0536414
27620	PCDHAC2	R.YSLSSYTSDRER.Q	sp|Q9Y5I4|PCDC2_HUMAN	65.5618	0.15053
27640	CD109	R.ADGNQLTLEER.R	sp|Q6YHK3|CD109_HUMAN	57.1192	0.0538632
27653	C8G	R.RPASPISTIQPK.A	sp|P07360|CO8G_HUMAN	183.69	0.0362063
27653	HMCN1	K.GVDIEISHR.I	sp|Q96RW7|HMCN1_HUMAN	181.497	0.0655974
27655	C8B	R.SDLEVAHYK.L	sp|P07358|CO8B_HUMAN	281.692	0.0453917
27656	VMO1	R.GLGDDTALNDAR.L	sp|Q7Z5L0|VMO1_HUMAN	68.7789	0.0762253
27681	TXNDC5	R.EYVESQLQR.T	sp|Q8NBS9|TXND5_HUMAN	41.0389	0.135109
27688	QSOX1	K.ALAEDVK.A	sp|O00391|QSOX1_HUMAN	401.714	0.0330319
27692	ANG	R.YTHFLTQHYDAKPQGR.D	sp|P03950|ANGI_HUMAN	179.768	0.0400817
27705	NCAM1	K.QETLDGHMVVR.S	sp|P13591|NCAM1_HUMAN	188.467	0.102615
27708	SEMA3E	K.ALEAENNAHAIYTR.V	sp|O15041|SEM3E_HUMAN	115.991	0.158835
27710	CNTNAP2	R.YNFQAPATNAR.D	sp|Q9UHC6|CNTP2_HUMAN	123.511	0.0585381
27722	ANG	R.YTHFLTQHYDAKPQGR.D	sp|P03950|ANGI_HUMAN	251.069	0.0210623
27723	CFI	K.HGNTDSEGIVEVK.L	sp|P05156|CFAI_HUMAN	270.441	0.0578762
27741	CBLN3	R.AAAGGPGGAALGEAPPGR.V	sp|Q6UW01|CBLN3_HUMAN	61.2917	0.0796464
27746	SPARCL1	K.SSSQELGLK.D	sp|Q14515|SPRL1_HUMAN	198.503	0.0284674
27751	F10	R.GYTLADNGK.A	sp|P00742|FA10_HUMAN	84.1428	0.0572264
27786	ALCAM	K.QPSKPEIVSK.A	sp|Q13740|CD166_HUMAN	73.7819	0.0547553
27788	HSP90B1	K.TETVEEPM*EEEEAAK.E	sp|P14625|ENPL_HUMAN	145.47	0.112513
27818	C8G	R.RPASPISTIQPK.A	sp|P07360|CO8G_HUMAN	190.695	0.0361806
27822	CALR	K.FYGDEEK.D	sp|P27797|CALR_HUMAN	258.328	0.0531098
27828	PGLYRP2	R.HTASAWLMSAPNSGPHNR.L	sp|Q96PD5-2|PGRP2_HUMAN	33.1681	0.116565
27831	SPARCL1	K.SSSQELGLK.D	sp|Q14515|SPRL1_HUMAN	730.614	0.0351978
27842	C1QC	K.TNQVNSGGVLLR.L	sp|P02747|C1QC_HUMAN	48.3935	0.170405
27849	CPE	R.AYSSFNPAMSDPNRPPCRK.N	sp|P16870|CBPE_HUMAN	80.7	0.116278
27859	SERPINA6	R.QINSYVK.N	sp|P08185|CBG_HUMAN	156.55	0.0523156
27861	TXN	K.VGEFSGANK.E	sp|P10599|THIO_HUMAN	124.827	0.10827
27888	NPTX1	R.TNYMYAK.V	sp|Q15818|NPTX1_HUMAN	106.201	0.0593696
27905	CNTN4	K.ALDNESEVK.G	sp|Q8IWV2|CNTN4_HUMAN	149.164	0.0375465
27909	CDH4	K.GTQYETNSM*DFK.V	sp|P55283|CADH4_HUMAN	89.026	0.0476667
27909	FGB	K.QGFGNVATNTDGK.N	sp|P02675|FIBB_HUMAN	91.2013	0.117728
27910	PLTP	R.M*HAAFGGTFK.K	sp|P55058|PLTP_HUMAN	350.207	0.104314
27924	CDH4	K.GTQYETNSM*DFK.V	sp|P55283|CADH4_HUMAN	130.459	0.0416783
27927	CALR	R.QIDNPDYK.G	sp|P27797|CALR_HUMAN	388.552	0.0717147
27930	CHL1	R.IPNEGHISHFQGK.Y	sp|O00533-2|NCHL1_HUMAN	72.4663	0.0849457
27931	WFIKKN2	R.VSELTEEPDSGR.A	sp|Q8TEU8|WFKN2_HUMAN	81.2839	0.0656792
27933	UBE2L3	K.NAEEFTK.K	sp|P68036-3|UB2L3_HUMAN	60.7581	0.070266
27939	HPX	K.VDGALCM*EK.S	sp|P02790|HEMO_HUMAN	64.9281	0.232179
28002	CLMP	K.VVITYSSR.H	sp|Q9H6B4|CLMP_HUMAN	44.5363	0.134615
28003	CNTNAP2	R.VDNAPDQQNSHPDLAQEEIR.F	sp|Q9UHC6|CNTP2_HUMAN	21.9626	0.103966
28034	TF	K.HQTVPQNTGGKNPDPWAK.N	sp|P02787|TRFE_HUMAN	218.32	0.124323
28040	C2	K.ESASLMVDR.I	sp|P06681|CO2_HUMAN	88.0275	0.116946
28048	CHST10	K.VGNTQWK.K	sp|O43529|CHSTA_HUMAN	98.8694	0.0908238
28096	CLEC3B	K.TENCAVLSGAANGK.W	sp|P05452|TETN_HUMAN	212.996	0.190916
28100	SPARCL1	K.SSSQELGLK.D	sp|Q14515|SPRL1_HUMAN	170.547	0.0216982
28115	PODN	R.ELYLTSNR.L	sp|Q7Z5L7-3|PODN_HUMAN	122.055	0.0766513
28128	CAPZA1	K.EASDPQPEEADGGLK.S	sp|P52907|CAZA1_HUMAN	30.5092	0.122416
28139	IGFBP6	R.APAVAEENPK.E	sp|P24592|IBP6_HUMAN	54.9742	0.640389
28145	SEMA3G	K.MTAQPGRPFGSTK.D	sp|Q9NS98|SEM3G_HUMAN	39.4553	0.0746587
28159	L1CAM	R.GDGRDLQELGDSDK.Y	sp|P32004|L1CAM_HUMAN	49.681	0.280525
28172	ECM1	K.ELPSLQHPNEQK.E	sp|Q16610-4|ECM1_HUMAN	205.252	0.0491044
28180	OMD	R.STNGQTIQLK.T	sp|Q99983|OMD_HUMAN	120.946	0.0435035
28183	ENPP2	K.ENINGNFEPR.K	sp|Q13822-3|ENPP2_HUMAN	60.3604	0.0880799
28185	CNTNAP2	R.TNSPLQVK.T	sp|Q9UHC6|CNTP2_HUMAN	108.517	0.0613222
28191	FAM20C	R.RSESPPGPGGDASLLAR.L	sp|Q8IXL6|FA20C_HUMAN	61.7193	0.0470699
28194	HS6ST3	R.AQAPPEEWER.R	sp|Q8IZP7|H6ST3_HUMAN	110.376	0.0721767
28215	DKK3	R.EVEELM*EDTQHK.L	sp|Q9UBP4|DKK3_HUMAN	20.3562	0.107478
28233	SPP1	K.QNAVSSEETNDFK.Q	sp|P10451-3|OSTP_HUMAN	21.8321	0.0727562
28248	SERPINA5	K.M*QQVENGLSEK.T	sp|P05154|IPSP_HUMAN	35.623	0.0874363
28259	CAPZA1	K.EASDPQPEEADGGLK.S	sp|P52907|CAZA1_HUMAN	69.0259	0.0825426
28261	CDH7	K.DNTASILTR.R	sp|Q9ULB5|CADH7_HUMAN	79.4761	0.0893583
28277	C2	K.ESASLMVDR.I	sp|P06681|CO2_HUMAN	137.071	0.10594
28279	IDS	R.TASLPEAGEK.L	sp|P22304|IDS_HUMAN	392.064	0.0300333
28289	CD33	K.LDQEVQEETQGR.F	sp|P20138|CD33_HUMAN	23.1397	0.0936749
28302	CDH8	R.LHTDLDPGSK.K	sp|P55286|CADH8_HUMAN	448.642	0.0227055
28313	BCAN	R.CGGGLPGVK.T	sp|Q96GW7|PGCB_HUMAN	122.661	0.128192
28324	HK1	R.HIDLVEGDEGR.M	sp|P19367-3|HXK1_HUMAN	136.042	0.0624378
28326	FSTL1	K.IQVDYDGHCK.E	sp|Q12841|FSTL1_HUMAN	260.065	0.17321
28339	CCER2	K.ETAQFQAEEK.G	sp|I3L3R5|CCER2_HUMAN	131.256	0.0736138
28343		R.DAQYAPGYDK.V	tr|B4E1Z4|B4E1Z4_HUMAN	110.399	0.085174
28354	TPI1	K.VIADNVK.D	sp|P60174-3|TPIS_HUMAN	368.313	0.034662
28365	GDA	R.VKPIVTPR.F	sp|Q9Y2T3-3|GUAD_HUMAN	48.5901	0.0880907
28369	MRC1	R.GVHYTNWGK.G	sp|P22897|MRC1_HUMAN	184.762	0.136837
28389	CRELD1	K.GWALHHLK.C	sp|Q96HD1-2|CREL1_HUMAN	365.09	0.0169936
28390	SEMA7A	R.SEGLLACGTNAR.H	sp|O75326|SEM7A_HUMAN	35.9697	0.163672
28391	ISLR	R.ALPGTPVASSQPR.F	sp|O14498|ISLR_HUMAN	154.996	0.0266829
28436	ITIH2	R.SSALDM*ENFR.T	sp|P19823|ITIH2_HUMAN	36.7835	0.0404895
28450	FAM3C	K.TGEVLDTK.Y	sp|Q92520|FAM3C_HUMAN	317.541	0.0251306
28458	ST6GAL2	K.WAQSQDGFEHK.E	sp|Q96JF0|SIAT2_HUMAN	134.266	0.0441895
28465	IDS	R.TASLPEAGEK.L	sp|P22304|IDS_HUMAN	30.5267	0.0522523
28491	CNTNAP2	K.IDQEIHK.Y	sp|Q9UHC6|CNTP2_HUMAN	315.26	0.0485083
28498	LRG1	K.ALGHLDLSGNR.L	sp|P02750|A2GL_HUMAN	80.4704	0.0425095
28502	IDS	R.TASLPEAGEK.L	sp|P22304|IDS_HUMAN	52.8192	0.0805415
28511	HPX	R.FDPVRGEVPPR.Y	sp|P02790|HEMO_HUMAN	64.6039	0.203488
28513	PGK1	R.AHSSM*VGVNLPQK.A	sp|P00558|PGK1_HUMAN	78.2686	0.0851318
28544	RBP4	R.DPNGLPPEAQK.I	sp|P02753|RET4_HUMAN	172.429	0.0403252
28549	ARMH4	K.EMLTTNPK.T	sp|Q86TY3|ARMD4_HUMAN	133.848	0.045559
28551	AHSG	K.HTLNQIDEVK.V	sp|P02765|FETUA_HUMAN	135.728	0.0491443
28553	ITIH1	K.AAISGENAGLVR.A	sp|P19827|ITIH1_HUMAN	33.1162	0.0735554
28560	CNTNAP2	R.SPTPLNDDQWHR.V	sp|Q9UHC6|CNTP2_HUMAN	76.4114	0.0919388
28574	FGL2	R.ELESEVNK.L	sp|Q14314|FGL2_HUMAN	149.435	0.0743772
28587	ANPEP	R.SEVYGPMK.N	sp|P15144|AMPN_HUMAN	215.722	0.04485
28603	PPIB	K.HYGPGWVSM*ANAGK.D	sp|P23284|PPIB_HUMAN	162.946	0.0865874
28627	CDH4	K.AVDYELNR.A	sp|P55283|CADH4_HUMAN	105.267	0.056505
28627	TALDO1	K.LGGSQEDQIK.N	sp|P37837|TALDO_HUMAN	171.408	0.0703295
28629	RBP4	R.DPNGLPPEAQK.I	sp|P02753|RET4_HUMAN	194.238	0.0362187
28637	KIAA0319	K.TSVDSPVLR.L	sp|Q5VV43|K0319_HUMAN	110.832	0.0481933
28642	ENPP2	K.ENINGNFEPR.K	sp|Q13822-3|ENPP2_HUMAN	93.4431	0.0730456
28645	CHGA	K.SGEATDGARPQALPEPM*QESK.A	sp|P10645|CMGA_HUMAN	148.183	0.0484693
28686	LGALS1	R.FNAHGDANTIVCNSK.D	sp|P09382|LEG1_HUMAN	107.095	0.154291
28689	CRTAC1	R.SSPYYALR.D	sp|Q9NQ79|CRAC1_HUMAN	107.263	0.0333901
28696	CTSC	K.AINAIQK.S	sp|P53634|CATC_HUMAN	163.404	0.0270318
28703	SERPINA6	K.HLVALSPKK.N	sp|P08185|CBG_HUMAN	489.657	0.185819
28705	LGALS3BP	R.ASHEEVEGLVEK.I	sp|Q08380|LG3BP_HUMAN	152.007	0.084594
28710	C1QTNF1	R.EQDQVWVR.L	sp|Q9BXJ1-2|C1QT1_HUMAN	67.0231	0.131258
28710	CRTAC1	R.SSPYYALR.D	sp|Q9NQ79|CRAC1_HUMAN	62.2953	0.0534419
28718	CNTN6	R.TDGVM*GEYEPK.I	sp|Q9UQ52|CNTN6_HUMAN	188.532	0.218954
28742	EFEMP1	R.LNCEDIDECR.T	sp|Q12805|FBLN3_HUMAN	70.8808	0.434507
28743	CNTN6	R.TDGVM*GEYEPK.I	sp|Q9UQ52|CNTN6_HUMAN	203.537	0.142854
28748	SERPINC1	K.ADGESCSASM*MYQEGK.F	sp|P01008|ANT3_HUMAN	61.6605	0.123021
28751	SERPINA6	K.HLVALSPK.K	sp|P08185|CBG_HUMAN	504.857	0.0557275
28769	CDH2	R.SFPLSSEHAK.F	sp|P19022|CADH2_HUMAN	157.995	0.0624719
28789	CCK	R.AHLGALLAR.Y	sp|P06307|CCKN_HUMAN	283.557	0.0988538
28791	CTSS	K.EAVANKGPVSVGVDAR.H	sp|P25774|CATS_HUMAN	265.306	0.139738
28807	IGFBP2	K.HGLYNLK.Q	sp|P18065|IBP2_HUMAN	55.7979	0.0650503
28809	ITIH1	K.RNHMQYEIVIK.V	sp|P19827|ITIH1_HUMAN	131.951	0.04566
28826	AZGP1	R.QDPPSVVVTSHQAPGEK.K	sp|P25311|ZA2G_HUMAN	289.826	0.113037
28866	CNDP1	R.M*MAVAADTLQR.L	sp|Q96KN2|CNDP1_HUMAN	33.0918	0.0815347
28869	EPHA6	K.FKPNQYTK.I	sp|Q9UF33|EPHA6_HUMAN	120.396	0.124116
28872	AZGP1	R.QDPPSVVVTSHQAPGEK.K	sp|P25311|ZA2G_HUMAN	72.7013	0.0886109
28875	COL4A2	K.IAVQPGTVGPQGR.R	sp|P08572|CO4A2_HUMAN	58.2751	0.0869835
28879	CTSZ	R.VGDYGSLSGR.E	sp|Q9UBR2|CATZ_HUMAN	128.435	0.0185043
28889	C1R	R.YTTTM*GVNTYK.A	sp|P00736|C1R_HUMAN	37.9534	0.0971208
28891	FAM20C	R.HNAEIAAFHLDR.I	sp|Q8IXL6|FA20C_HUMAN	83.588	0.0350372
28899	NTNG1	K.TQIYTEEGK.V	sp|Q9Y2I2|NTNG1_HUMAN	200.856	0.0297595
28911	CNTN1	R.MNNGDVDLTSDR.Y	sp|Q12860|CNTN1_HUMAN	99.0231	0.116146
28916	APOF	R.SLPTEDCENEK.E	sp|Q13790|APOF_HUMAN	203.378	0.176634
28920	WFIKKN2	R.VSELTEEPDSGR.A	sp|Q8TEU8|WFKN2_HUMAN	108.922	0.0632547
28925	SERPINA6	K.HLVALSPKK.N	sp|P08185|CBG_HUMAN	336.352	0.184876
28930	IGFBP5	R.QDEEKPLHALLHGR.G	sp|P24593|IBP5_HUMAN	120.257	0.0424544
28953	NECTIN3	K.SSQTVAVHHPQYGFSVQGEYQGR.V	sp|Q9NQS3|NECT3_HUMAN	46.9024	0.0769701
28961	BCAN	R.YPIVTPSQR.C	sp|Q96GW7|PGCB_HUMAN	32.1597	0.119969
28968	NECTIN3	K.SSQTVAVHHPQYGFSVQGEYQGR.V	sp|Q9NQS3|NECT3_HUMAN	52.8196	0.141182
28973	NPTX1	K.TRLENLEQYSR.L	sp|Q15818|NPTX1_HUMAN	47.2851	0.0534324
28985	FSTL4	R.LQPLQEGDSR.Q	sp|Q6MZW2|FSTL4_HUMAN	109.949	0.103867
28988	NCAN	R.AWEDAEK.D	sp|O14594|NCAN_HUMAN	30.8641	0.0936193
29000	C1R	R.YTTTM*GVNTYK.A	sp|P00736|C1R_HUMAN	35.5353	0.0607194
29001	KLKB1	K.EIIIHQNYK.V	sp|P03952|KLKB1_HUMAN	229.303	0.0782143
29006	NEO1	K.YTEYSFR.V	sp|Q92859|NEO1_HUMAN	46.6916	0.116904
29006	TMEM132B	K.AGQCPLEEEGK.W	sp|Q14DG7|T132B_HUMAN	367.388	0.143354
29007	C1S	K.GDSGGAFAVQDPNDKTK.F	sp|P09871|C1S_HUMAN	230.473	0.121653
29012	CDH2	R.SFPLSSEHAK.F	sp|P19022|CADH2_HUMAN	101.647	0.0673582
29022	C1S	K.GDSGGAFAVQDPNDKTK.F	sp|P09871|C1S_HUMAN	201.04	0.117821
29051	ITIH1	K.ELAAQTIKK.S	sp|P19827|ITIH1_HUMAN	181.461	0.0429036
29063	HAVCR2	R.TDERDVNYWTSR.Y	sp|Q8TDQ0|HAVR2_HUMAN	213.007	0.123472
29116	TKT	K.AVELAANTK.G	sp|P29401-2|TKT_HUMAN	68.9127	0.0535333
29118	HSP90AA1	K.DQVANSAFVER.L	sp|P07900-2|HS90A_HUMAN	87.8436	0.0544888
29130	TYRO3	K.GLAPASAPQNLHAIR.T	sp|Q06418|TYRO3_HUMAN	195.948	0.0843164
29169	TFRC	K.LVHANFGTKK.D	sp|P02786|TFR1_HUMAN	355.685	0.0655896
29175	VGF	K.FGEGVSSPK.T	sp|O15240|VGF_HUMAN	150.354	0.137811
29179	IGFBP6	R.NPGTSTTPSQPNSAGVQDTEMGPCR.R	sp|P24592|IBP6_HUMAN	30.6723	0.270062
29182	SLC9A3R1	R.AQEAPGQAEPPAAAEVQGAGNENEPR.E	sp|O14745|NHRF1_HUMAN	72.9038	0.0941864
29188	ST6GAL2	R.EGAFPAAQVQR.R	sp|Q96JF0|SIAT2_HUMAN	68.4888	0.0879391
29191	SERPINE2	K.IEVSEDGTK.A	sp|P07093-3|GDN_HUMAN	31.5443	0.0528226
29198	IGFBP6	R.NPGTSTTPSQPNSAGVQDTEMGPCR.R	sp|P24592|IBP6_HUMAN	24.9747	0.260325
29199	HPX	K.GEFVWKSHK.W	sp|P02790|HEMO_HUMAN	267.755	0.0649504
29266	ESD	K.AYDATHLVK.S	sp|P10768|ESTD_HUMAN	313.951	0.0355407
29267	DLD	K.ADGGTQVIDTK.N	sp|P09622|DLDH_HUMAN	152.032	0.0797503
29286	GALNT1	K.VDYGDISSR.V	sp|Q10472|GALT1_HUMAN	102.26	0.0695789
29293	PROS1	K.IETISHEDLQR.Q	sp|P07225|PROS_HUMAN	89.9057	0.0567148
29297	CTSL	K.MIELHNQEYR.E	sp|P07711|CATL1_HUMAN	145.451	0.075195
29297	ITIH4	R.NVHSGSTFFK.Y	sp|Q14624|ITIH4_HUMAN	110.189	0.0562013
29305	SPARCL1	K.SSSQELGLK.D	sp|Q14515|SPRL1_HUMAN	106.692	0.0412796
[truncated: 4,706 more rows]

## Sheet: s02
gene_symbol	n_peptides	baseline_cv	baseline_abundance	ratio1	ratio2	ratio3	ratio4	ratio5
A1BG	65	0.930494	117.624	0.852456	1.00958	1.13797	1.05798	1.12046
A2M	60	0.718355	139.492	0.977792	0.986126	1.03608	1.18153	0.966865
A4GALT	10	0.405784	110.326	1.0078	0.969185	1.02301	1.01103	1.1887
ABHD14A	5	0.0596691	97.963	0.97861	0.953974	1.06742	0.945576	0.863139
ABI3BP	5	0.0770378	586.581	0.916448	1.06822	1.01533	1.06885	1.00698
ACE	5	0.0999443	45.8601	1.07128	1.04296	0.885758	0.931835	0.94944
ACTB	15	0.502533	40.5167	0.960017	0.929373	1.11061	0.90104	0.974849
ACYP1	10	0.701429	272.31	1.02511	1.09266	0.882225	0.995011	1.01441
ACYP2	10	0.213029	177.061	1.02693	0.886868	1.0862	1.12702	1.01185
ADA	10	0.118504	102.132	0.935036	1.06509	0.999875	1.0466	0.959712
ADA2	40	0.752357	255.34	1.15483	0.99803	0.847145	0.850991	0.991219
ADAM10	15	0.25198	177.018	0.912427	1.02423	1.06335	1.00595	1.062
ADAM11	5	0.0744999	204.552	1.07281	0.923916	1.00328	1.02146	0.897601
ADAM28	25	0.375758	159.612	1.00222	1.03765	0.960121	0.816053	0.843784
ADAM9	5	0.0535234	216.585	0.963545	1.06145	0.975007	0.92715	0.963615
ADAMTS1	15	0.738847	93.6959	1.00099	0.995775	1.00324	0.802045	0.878282
ADAMTS2	15	0.475234	141.288	0.979999	0.891607	1.12839	1.10807	0.912593
ADAMTS8	10	0.326072	148.156	1.09173	1.02734	0.880931	0.87892	0.953255
ADAMTSL2	10	0.0430943	50.6243	1.02016	1.00769	0.972145	0.987861	0.941623
ADAMTSL3	5	0.10631	89.6301	1.02026	1.09472	0.885019	0.900474	1.00544
ADGRB1	20	0.935225	123.586	1.01175	0.998615	0.989639	0.995632	0.90348
ADGRB3	30	0.926327	175.248	0.983386	1.02031	0.996307	0.959548	0.819799
ADGRE5	5	0.0818932	27.0475	1.07071	1.01903	0.910269	1.21233	0.884453
ADGRL1	45	0.270971	85.0641	1.03407	1.00198	0.963951	0.980669	1.14561
ADIPOQ	10	0.389829	73.3554	1.10236	0.915602	0.982042	1.0655	1.04687
AEBP1	110	0.635051	128.621	1.01499	1.05784	0.927172	1.05593	1.05484
AFM	25	0.65633	154.027	0.960599	0.994953	1.04445	1.06119	1.21592
AGRN	30	0.849927	127.212	0.992917	1.07067	0.936411	0.990278	0.965714
AHNAK	10	0.690311	278.777	0.831501	0.892281	1.27622	0.663993	1.29341
AHSA1	5	0.0187542	56.6995	1.01894	0.999619	0.981439	1.02939	1.00324
AHSG	20	0.446368	252.036	0.803683	0.968998	1.22732	0.982071	0.922646
AIF1	5	0.105913	555.192	0.878626	1.04769	1.07368	0.660276	0.984076
AK1	15	0.324522	122.009	0.981984	1.03121	0.986806	0.933472	0.903158
AKAP12	5	0.0809379	62.5402	0.987753	0.925883	1.08636	0.858123	0.904465
ALCAM	125	0.803151	193.109	1.00611	1.0107	0.983184	0.951583	0.930333
ALDH1A1	30	0.520301	150.37	0.968153	1.0121	1.01975	0.965681	1.1639
ALDOA	15	0.666047	160.963	1.04209	0.990838	0.967068	0.915627	1.20978
ALDOC	30	0.660246	266.217	1.03498	0.994727	0.970296	0.927756	0.978037
ALPL	10	0.437401	205.329	0.998674	1.09346	0.907869	1.0228	0.991544
AMBP	105	0.934807	101.322	1.13099	0.956996	0.912011	0.995633	1.54611
AMPH	20	0.485184	145.494	0.97689	1.07682	0.946293	0.925091	0.95912
ANG	30	0.672645	104.171	1.00165	1.03072	0.967632	1.17804	1.35609
ANGPTL2	20	0.141655	73.3995	0.956093	1.1039	0.940011	0.9868	0.893393
ANGPTL7	15	0.531471	84.3006	1.06315	0.981505	0.95535	1.13753	1.17451
ANPEP	25	0.713159	116.601	1.0255	1.00117	0.973328	0.972109	1.04239
ANXA5	15	0.456706	62.0906	0.901346	1.00332	1.09533	1.00392	1.1399
ANXA7	5	0.0927278	77.6361	0.992533	1.09624	0.911232	0.790529	1.05318
AP2B1	25	0.840029	125.36	1.06187	1.03579	0.902339	1.0297	0.898342
AP3D1	5	0.0304804	153.94	0.970621	1.03147	0.997906	0.806733	0.917249
APCS	25	0.658112	129.508	0.827386	1.05827	1.11435	0.879897	0.991201
APLP1	145	0.928484	185.424	1.02558	1.02477	0.949647	0.952772	0.868117
APLP2	55	0.628477	204.694	1.08363	0.955111	0.961256	0.891374	0.849731
APOA1	40	0.908516	122.36	0.939898	0.916835	1.14327	1.302	1.14731
APOA2	5	0.441915	53.5985	0.712692	0.778442	1.50887	1.26454	0.688741
APOA4	30	0.700319	126.007	1.1242	0.87259	1.00321	1.05862	1.4461
APOB	65	0.732081	114.243	0.9985	0.760885	1.24061	1.14311	1.1508
APOC1	15	0.959367	70.7694	1.04333	0.83975	1.11692	0.808253	1.33067
APOC2	5	0.233439	81.8016	1.00928	0.762061	1.22866	1.34107	1.31463
APOD	90	0.76695	94.5854	1.13813	0.966051	0.895821	1.20724	2.70178
APOE	75	0.929456	131.169	1.08657	0.937753	0.975681	1.03684	1.18193
APOF	15	0.387478	173.969	0.842826	0.813126	1.34405	1.2655	1.73139
APOL1	50	0.592448	138.594	0.751559	0.999471	1.24897	1.14374	1.05008
APOM	10	0.552321	145.343	1.05337	0.944682	1.00195	1.19447	1.88132
ARHGDIA	15	0.363851	197.644	1.00073	1.03784	0.961431	0.941009	1.04265
ARHGDIB	15	0.273266	42.2962	0.968992	1.05603	0.974978	0.965361	1.0141
ARL8B	5	0.022263	221.634	1.02519	0.982956	0.991855	0.952221	0.888364
ARMH4	25	0.51642	265.222	0.99621	0.998581	1.00521	0.927796	0.851475
ARPC5	5	0.0946688	58.9064	0.911811	1.10003	0.988156	0.910385	0.968833
ARSA	10	0.343953	71.3194	1.04346	0.982935	0.973604	0.960441	1.02794
ARSB	10	0.0723885	101.623	0.999807	1.02771	0.972486	0.933641	0.96215
ART3	30	0.867492	143.27	1.05035	0.999777	0.949877	0.941496	0.928998
ASPH	30	0.839244	195.668	1.03842	1.0405	0.921081	0.962233	0.936221
ASTN1	15	0.649247	48.0211	0.992225	1.03545	0.97232	0.991409	0.860626
ASTN2	20	0.178244	126.613	1.01675	1.02606	0.957194	0.963291	0.849529
ATF6	5	0.206849	268.926	0.876684	1.23881	0.88451	0.936581	0.832379
ATP1A1	20	0.39988	142.412	0.931078	1.05502	1.0139	0.807353	0.94672
ATP1A2	5	0.135767	83.3831	1.03469	0.850253	1.11505	0.894721	1.41243
ATP1B1	15	0.530233	148.748	1.01079	1.03855	0.950652	0.913231	0.904448
ATP1B2	15	0.243325	98.6403	1.02218	0.988646	0.989174	0.970204	0.929996
ATP6AP1	30	0.501819	106.766	0.973318	0.95888	1.0678	0.876571	0.867598
ATRN	20	0.856447	115.21	1.05591	1.01934	0.924744	0.889451	1.34562
AXL	30	0.60545	52.6659	1.02653	1.04047	0.932998	0.994001	0.983445
AZGP1	65	0.643607	107.423	0.90745	0.953306	1.13924	1.23109	1.21464
B2M	60	0.683895	281.56	0.998091	1.09649	0.905419	0.752557	0.878902
B3GALNT1	25	0.661034	128.091	1.03106	0.960273	1.00866	0.913371	0.891497
B3GAT3	10	0.25367	173.34	1.0552	0.958504	0.986298	0.946463	0.81713
B3GNT2	10	0.149265	39.1999	1.08851	0.947417	0.964069	0.913	0.824346
B3GNT9	10	0.343557	97.9547	1.06716	0.930636	1.0022	0.9437	0.809769
B4GALNT1	15	0.446336	72.3859	1.10304	0.967938	0.929019	0.887334	0.929767
B4GALNT4	10	0.619105	109.122	1.13566	0.905418	0.95892	0.968856	0.87749
B4GALT1	30	0.623619	94.8513	0.995019	1.05507	0.94991	0.927379	0.724207
B4GAT1	25	0.833882	291.128	1.00237	1.05417	0.943464	0.965058	0.984098
BACE1	15	0.58476	93.4503	1.03722	1.01553	0.947246	0.97474	0.863492
BASP1	75	0.680963	242.186	0.90981	0.977579	1.11261	0.764787	0.794619
BCAM	35	0.926811	114.216	0.994641	1.07876	0.926603	1.0198	0.951036
BCHE	40	0.836469	223.793	1.03406	1.01294	0.953003	0.9223	0.901826
BGN	15	0.345696	259.24	1.02176	1.12496	0.853279	0.842957	0.95568
BID	5	0.0806268	98.1835	1.09305	0.950864	0.956085	0.923093	0.869944
BLMH	30	0.654696	98.1282	1.02421	1.04124	0.934548	0.913995	0.978915
BMP6	10	0.214904	276.975	1.02012	0.948071	1.03181	1.26694	1.18448
BMP7	10	0.135689	108.608	0.905022	1.11964	0.975335	1.09756	1.11516
BPNT2	15	0.393274	177.294	1.02325	1.06728	0.909469	0.90285	0.761532
BRINP1	10	0.175664	135.095	1.10355	0.968357	0.928095	0.938038	0.897262
BSG	5	0.127232	22.473	0.853304	1.08029	1.06641	0.824706	0.870549
BST1	5	0.0548356	116.481	0.960177	0.977279	1.06254	0.942038	1.04187
BTD	50	0.893282	197.718	1.09174	1.03152	0.876733	0.914412	1.70842
C11orf87	5	0.0892312	47.8821	0.912525	1.09089	0.996585	0.715518	0.840865
C16orf89	35	0.725524	101.591	1.13407	0.920242	0.945683	1.01066	1.19997
C1GALT1	20	0.710582	131.45	1.01918	1.05912	0.921698	0.944398	0.889468
C1GALT1C1	5	0.0706424	282.406	1.04833	1.03275	0.918927	0.883577	0.937339
C1QA	15	0.572593	62.6334	1.06071	1.02239	0.916899	1.00475	1.45899
C1QB	35	0.461328	93.3988	0.992504	1.09263	0.914868	0.991547	1.05486
C1QBP	10	0.0335207	64.3879	1.02969	1.00688	0.963429	0.98224	1.02283
C1QC	40	0.687019	103.42	1.01064	1.0952	0.894158	0.993967	0.95652
C1QL1	10	0.764068	137.3	0.986245	1.0184	0.995353	1.08754	1.03854
C1QTNF1	20	0.598577	103.931	1.12903	1.07189	0.799081	0.813684	0.974237
C1QTNF3	15	0.996474	97.7012	1.02534	1.04448	0.930186	0.861371	0.841962
C1QTNF4	35	0.384518	160.089	1.06263	0.976533	0.960841	0.959678	0.813872
C1QTNF5	20	0.476504	166.342	1.04948	1.07279	0.877728	0.954845	1.04709
C1R	65	0.721093	122.331	1.02539	1.07541	0.899199	0.963554	1.35344
C1RL	45	0.600027	113.861	0.896807	1.04065	1.06255	1.06953	1.05699
C1S	110	0.546552	113.952	1.0103	1.06988	0.919813	0.928358	1.11863
C2	10	0.256797	114.573	1.04691	1.06821	0.884883	0.911655	1.00003
C3	135	0.972075	161.944	0.988975	1.00351	1.00752	0.85906	1.02859
C4A	35	0.952039	210.711	1.02703	1.04699	0.925985	0.92614	1.00468
C4B	25	0.348082	96.5877	0.982746	1.02577	0.991485	1.0415	0.926476
C4BPA	15	0.384484	87.9621	1.12503	0.839624	1.03534	0.804954	0.794305
C4orf48	10	0.181019	88.9737	0.974007	1.07564	0.950355	1.05257	0.874018
C5	30	0.605095	242.675	0.907	1.0462	1.0468	0.869766	1.13161
C6	35	0.533459	149.133	1.0355	1.04454	0.919958	0.857589	1.39069
C7	35	0.713879	125.666	1.15432	1.02527	0.820413	1.01553	1.75244
C8A	15	0.174402	235.123	1.02573	1.02597	0.948297	0.938542	0.931321
C8B	30	0.588357	274.475	0.991496	1.03682	0.971685	0.945989	0.917332
C8G	35	0.344907	136.959	0.997297	1.02177	0.980933	1.04204	0.993135
C9	10	0.154718	88.2497	0.874675	1.18583	0.939493	0.966899	0.967496
CA1	10	0.115143	40.4265	1.09384	1.03748	0.868684	1.22544	1.05034
CA10	20	0.689203	144.893	1.02711	0.955225	1.01766	0.954069	0.94278
CA4	40	0.524794	100.831	0.994691	1.01613	0.989176	0.99574	0.930793
CACHD1	70	0.441339	156.823	1.01497	1.04167	0.943363	0.92131	0.88078
CACNA2D3	55	0.760513	125.951	1.05607	1.02399	0.919941	1.01767	0.915544
CADM2	25	0.717716	168.164	1.00479	1.0185	0.976703	0.989134	0.885537
CADM3	80	0.966464	145.278	0.998861	1.05554	0.945604	0.926612	1.16183
CADM4	30	0.579795	59.4359	1.04513	1.02946	0.925418	0.975977	0.982994
CALB1	35	0.454245	124.986	1.03351	1.05128	0.915211	0.858514	0.958603
CALB2	5	0.074766	98.9117	1.02759	1.05705	0.915361	0.782834	0.936792
CALR	75	0.482211	213.804	1.04291	1.05271	0.904376	0.979283	0.970137
CANT1	55	0.65113	166.56	1.0207	1.00431	0.974991	0.933555	0.900323
CANX	30	0.555839	113.576	1.00311	1.02861	0.968272	0.88439	0.93638
CAPG	15	0.269845	171.173	1.00987	1.06513	0.924997	0.973473	0.948148
CAPZA1	10	0.436978	51.7999	0.983378	0.995975	1.02065	0.77148	1.03235
CAPZA2	5	0.0731813	42.4677	0.923765	1.00655	1.06969	0.954553	0.982365
CBLN1	50	0.946884	136.011	0.997359	0.970613	1.03203	0.995752	0.986957
CBLN2	25	0.772362	116.651	1.00453	0.982573	1.01289	0.934053	0.980289
CBLN3	30	0.434544	88.1802	1.0148	0.930799	1.0544	0.993696	0.95712
CBLN4	20	0.302399	61.5336	1.02458	0.979379	0.996041	0.974236	0.835554
CBR1	10	0.231859	97.1898	0.96904	1.1085	0.922456	0.874067	0.927557
CCDC126	10	0.170259	118.593	0.984988	0.963543	1.05147	1.24787	1.08131
CCDC80	5	0.108297	83.2103	1.06339	1.06166	0.874953	0.955861	0.914558
CCER2	20	0.177456	150.922	1.06463	0.965886	0.969484	1.04105	0.94547
CCK	10	0.419439	206.662	1.09695	0.830808	1.07225	1.11254	0.906179
CCL14	5	0.0474702	198.323	1.02135	1.03305	0.945604	1.0845	1.09798
CCN2	5	0.15931	58.4123	1.10269	1.08083	0.816478	0.808311	2.3542
CCN3	20	0.594319	311.637	1.00547	1.0874	0.90713	1.06033	1.17335
CD109	50	0.753637	120.77	0.999401	1.07093	0.929667	1.07252	1.06591
CD14	30	0.544505	90.1221	1.10345	1.05469	0.841861	0.953826	1.57674
CD177	5	0.10319	61.236	1.0012	1.10259	0.896216	1.06045	0.978821
CD248	10	0.273556	149.175	1.14641	0.975016	0.878573	1.09517	1.10396
CD33	5	0.13153	23.5175	1.08247	1.06921	0.848315	0.840207	1.07947
CD59	20	0.995417	183.469	0.987846	1.05972	0.952436	0.94593	1.0823
CD83	10	0.550226	89.6288	0.96661	1.08966	0.943732	0.993093	0.970107
CDH1	30	0.426655	118.047	1.0759	0.974143	0.94996	1.08218	1.09079
CDH10	30	0.390766	175.036	1.02946	0.995164	0.975377	0.92204	0.850248
CDH11	45	0.599999	210.001	1.02708	1.0551	0.917819	0.931799	0.891877
CDH12	10	0.872023	128.278	1.06368	0.952524	0.983793	0.85362	0.794763
CDH13	90	0.783463	238.469	1.00871	1.00942	0.981861	0.91616	0.845889
CDH15	40	0.599415	194.28	1.03311	0.988473	0.978422	0.860514	0.877851
CDH18	15	0.639204	117.737	0.98805	1.00505	1.0069	0.95546	0.898425
CDH2	130	0.68867	137.399	1.02001	0.988438	0.991556	0.900738	0.851886
CDH20	40	0.643132	169.023	1.03143	1.02809	0.940484	0.918024	0.915092
CDH22	30	0.403913	223.372	1.07924	0.903565	1.01719	0.916542	0.894127
CDH23	5	0.0227148	95.6263	1.0061	1.01904	0.974857	0.97231	1.11487
CDH3	15	0.305258	83.4145	0.921738	1.10663	0.971637	0.808543	0.954958
CDH4	30	0.12728	120.788	1.02892	0.993727	0.97735	0.875139	0.888466
CDH5	50	0.524747	141.905	1.02234	1.0389	0.938764	0.946312	0.88836
CDH6	40	0.629921	100.251	1.03692	0.977095	0.985988	0.916745	0.867855
CDH7	35	0.71906	167.336	1.01349	1.01013	0.976385	0.894908	0.904715
CDH8	25	0.726265	211.961	1.05874	0.963052	0.978209	0.874023	0.828321
CDH9	35	0.874639	280.284	1.03611	1.008	0.955887	0.915492	0.804311
CDHR1	5	0.0493676	92.8229	0.993189	1.05242	0.954392	0.984821	0.965699
CEL	25	0.568654	95.5708	1.04701	1.09819	0.854801	0.854458	1.03466
CELSR2	30	0.803414	177.436	1.16481	1.02156	0.813623	1.03062	0.989071
CEMIP	40	0.924879	149.708	0.994998	1.04991	0.955096	1.0553	1.02859
CFD	20	0.184032	145.958	1.08853	0.999136	0.912339	0.913951	1.31902
CFH	75	0.67059	83.1287	1.00518	1.01176	0.983062	0.955441	1.00409
CFHR3	5	0.313273	48.1393	1.0976	1.25285	0.649545	0.665557	1.76614
CFI	60	0.761689	104.33	0.97701	1.07818	0.944807	0.790617	0.94849
CFL1	5	0.038921	329.409	0.962463	1.04017	0.997367	0.90784	1.00673
CFL2	5	0.0344274	46.2524	0.997615	1.03556	0.966827	1.07024	0.841536
CGREF1	35	0.521805	143.509	1.00563	0.942652	1.05171	0.883415	0.90172
CHAD	5	0.115625	70.5374	0.929441	1.13344	0.937121	0.974644	0.921077
CHGA	95	0.70166	208.564	1.0686	0.941363	0.990038	0.954559	0.894472
CHGB	75	0.766082	133.015	0.924892	1.04427	1.03084	0.868592	0.878134
CHI3L1	55	0.560873	139.378	1.05199	1.03558	0.912428	0.983245	1.26535
CHI3L2	5	0.104539	119.286	1.00762	1.10052	0.891858	0.846579	0.971834
CHID1	15	0.680785	131.79	1.0311	1.06076	0.908139	0.876258	0.666356
CHIT1	5	0.0820865	187.335	1.04342	1.05125	0.905322	0.922918	0.888492
CHL1	85	0.614434	86.028	1.01169	1.02956	0.958745	0.946438	0.987962
CHRD	30	0.441048	94.7333	1.05294	1.01187	0.935187	0.95912	0.934159
CHRDL1	15	0.624546	140.403	1.05781	1.06422	0.87797	1.03598	0.899666
CHST1	10	0.256439	91.8873	1.08716	0.920298	0.992538	0.900907	0.81345
CHST10	20	0.747653	269.092	1.12465	0.92916	0.946188	0.82978	0.754906
CHST12	15	0.727043	106.373	1.00361	1.06164	0.934753	0.980827	0.875142
CHST14	10	0.505698	326.041	1.04506	0.925755	1.02919	1.04489	0.813426
CHST15	10	0.620251	130.16	1.05531	0.987432	0.957262	0.937823	0.825586
CHST3	5	0.0660205	66.383	1.05544	1.0176	0.926964	0.963331	0.914183
CHST7	5	0.148896	22.0512	1.1003	1.07079	0.828916	1.09822	0.912176
CHSY3	5	0.173453	77.4381	1.20028	0.901462	0.898261	0.863285	0.90866
CKB	20	0.428756	59.4359	0.900746	1.00155	1.0977	1.15453	1.2727
CLEC11A	55	0.794985	127.786	1.17422	0.880406	0.945373	0.961305	0.937768
CLEC3B	40	0.535893	144.223	1.15677	0.982052	0.861181	0.986077	1.75292
CLIC1	20	0.611282	142.329	0.957935	1.07988	0.962186	0.909811	1.06262
CLIC4	20	0.538639	92.743	1.00979	1.09452	0.895687	1.09365	1.07978
CLIC6	20	0.596447	72.0459	0.853089	1.10447	1.04244	0.872662	0.92039
CLMP	20	0.657953	196.508	0.997689	1.05435	0.947963	1.00271	0.977716
CLN5	5	0.0565713	148.057	0.974476	1.06484	0.960688	0.904314	0.918933
CLSTN2	15	0.495946	81.2157	0.972055	1.04756	0.980386	0.978636	0.979471
CLSTN3	35	0.504719	186.188	1.00473	0.971777	1.02349	0.942159	0.920758
CLU	5	0.134406	51.8518	1.0975	0.846677	1.05582	1.02058	1.14313
CLUL1	30	0.294359	110.358	1.03987	0.987984	0.972142	1.0623	0.954018
CNDP1	40	0.848045	99.9735	1.01409	1.0486	0.937304	1.05681	1.02661
CNPY2	5	0.127077	31.734	0.972891	1.13844	0.888665	1.00117	0.921767
CNPY4	5	0.115619	23.83	1.12852	0.967025	0.90445	0.962555	0.874
CNTFR	15	0.584787	100.786	1.03933	0.990634	0.970038	0.938869	1.23091
CNTN1	160	0.620829	138.03	0.999222	1.037	0.963783	0.987491	1.00092
CNTN2	120	0.936092	148.223	1.07496	0.9927	0.932336	0.935257	0.988038
CNTN3	35	0.591703	126.973	1.03894	1.00016	0.960903	0.969509	0.894045
CNTN4	85	0.536605	112.096	1.01548	1.03294	0.951575	0.948512	0.892389
CNTN5	45	0.742696	105.402	1.02098	1.02202	0.957	0.941655	0.867613
CNTN6	45	0.64666	127.782	1.05596	1.02984	0.914201	0.942996	0.881449
CNTNAP2	75	0.852939	131.328	1.06165	0.961824	0.97653	0.94279	0.870664
CNTNAP5	40	0.504472	185.876	1.06372	0.972774	0.963507	0.918207	0.914627
COCH	45	0.691871	104.371	1.0462	1.04243	0.911373	0.931016	1.0482
COL11A1	5	0.138008	112.305	1.08994	1.06896	0.841103	0.955043	1.00985
COL12A1	15	0.568765	90.1061	0.974762	1.06129	0.963952	1.10984	1.02072
COL14A1	35	0.803554	131.004	1.03822	1.00681	0.95497	0.931399	0.950668
COL15A1	10	0.235534	156.605	1.02408	1.17128	0.804643	1.01317	0.907575
COL16A1	5	0.00964737	85.6293	0.992123	1.01076	0.997117	0.952717	0.971188
COL18A1	30	0.356822	126.177	1.02759	1.11106	0.861343	0.970262	0.988754
COL1A1	10	0.284985	93.4359	1.08643	1.00269	0.910879	0.820869	0.825152
COL21A1	10	0.472827	244.463	1.00973	1.0662	0.924072	1.02753	0.908643
COL3A1	15	0.338478	121.767	1.20025	0.890763	0.90899	0.81215	0.844526
COL4A1	10	0.148386	110.928	1.1263	1.04459	0.829108	0.93654	2.54337
COL4A2	45	0.865084	129.121	1.00872	1.05883	0.932446	0.823326	0.733107
COL5A1	25	0.863336	188.429	1.05232	1.08729	0.860389	0.926656	0.826397
COL5A2	5	0.0572071	84.7147	0.9826	1.06389	0.953513	1.18741	0.832553
COL6A1	20	0.491827	94.0602	0.984721	1.05046	0.964821	1.05367	0.935838
COL6A2	45	0.917854	222.847	1.05919	1.02092	0.919893	0.97676	1.03196
COL6A3	30	0.292279	120.905	1.06648	1.02382	0.9097	0.97585	0.914698
COLEC12	30	0.426131	109.364	1.01782	1.04876	0.93342	0.940402	0.985364
COMP	20	0.227076	86.1791	1.13914	0.956277	0.904587	0.952847	0.918687
CORO1A	5	0.0388825	141.25	0.990512	1.04275	0.96674	0.861128	0.956572
COTL1	20	0.537077	181.16	1.02295	1.0526	0.92445	0.951253	0.97879
CPA2	5	0.119825	134.365	1.10426	1.02665	0.869096	0.986254	0.997938
CPAMD8	5	0.168072	78.4702	1.03054	1.15071	0.818753	1.00888	1.08108
CPB1	10	0.496993	124.416	1.02905	0.950929	1.02002	0.98959	0.968285
CPB2	45	0.719315	105.1	1.07843	0.883849	1.03772	1.07909	1.13501
CPD	35	0.585689	106.901	1.04529	0.990374	0.964332	0.928733	1.10043
CPE	70	0.788383	162.125	0.98056	1.032	0.98744	0.939051	0.92253
CPN1	25	0.446877	116.375	0.952391	0.964448	1.08316	0.886527	0.946082
CPN2	40	0.59631	142.98	0.990582	0.938101	1.07132	1.03053	0.996483
CPPED1	10	0.0901257	126.962	1.07063	1.00448	0.924886	0.976293	0.986186
CPQ	40	0.703276	135.809	1.0219	1.09947	0.87863	0.944068	0.88243
CPVL	55	0.788049	171.364	0.967071	1.08104	0.951892	0.942077	1.04147
CPXM2	30	0.676894	159.977	0.984953	1.09125	0.923792	0.947077	1.04484
CRABP1	15	0.244304	70.4124	0.908419	1.00968	1.0819	0.779906	1.12626
CREG1	15	0.574709	221.967	0.943996	1.05315	1.00285	1.068	0.984277
CRELD1	5	0.0598675	373.587	0.965649	1.06913	0.965222	0.980442	0.905842
CRIP2	10	0.189491	87.3364	0.89836	1.20539	0.896253	1.04541	1.07096
CRTAC1	40	0.62441	143.086	1.01926	1.02121	0.959529	0.933034	0.827534
CRYM	25	0.583726	112.324	1.23405	0.965867	0.800088	0.888164	0.700251
CSF1	5	0.101951	105.696	1.08111	1.03333	0.885556	0.932126	2.14574
CSF1R	25	0.393838	49.083	0.986876	1.01682	0.996302	0.896792	0.954315
CSMD2	5	0.0879729	53.6378	0.940317	1.10103	0.958654	0.882247	0.856434
CSPG4	35	0.241534	117.003	1.01124	1.06996	0.918797	1.0395	0.940241
CSPG5	10	0.442594	244.448	0.96256	0.9966	1.04084	0.935002	0.777639
CSRP1	5	0.191003	113.67	0.977814	1.20113	0.821059	0.957482	1.18925
CST3	50	0.621426	137.21	0.977193	1.05007	0.972738	0.916586	0.810965
CST6	25	0.655695	275.641	1.01655	1.04295	0.940508	0.855725	0.84358
CSTB	15	0.354281	154.317	1.02626	0.999969	0.973774	0.903605	1.01102
CTBS	25	0.537093	71.4754	1.02924	0.989669	0.981093	1.00907	1.00281
CTSA	10	0.322822	93.9311	0.983371	1.05775	0.958878	0.913072	0.983082
CTSB	30	0.529	113.145	1.01807	1.05736	0.924572	0.96936	1.19368
CTSC	25	0.380325	133.363	1.01111	1.00975	0.979143	0.965155	1.19989
CTSF	60	0.569509	128.161	1.05854	0.986319	0.95514	1.02675	1.24244
CTSL	50	0.504197	74.246	0.994494	1.0507	0.954805	0.952654	0.987544
CTSO	25	0.585529	104.01	1.05752	1.01042	0.932061	0.915316	0.944388
CTSS	25	0.53854	216.382	1.05107	0.99608	0.95285	0.947328	0.878786
CTSZ	15	0.184133	149.837	0.959873	1.10512	0.93501	0.980725	0.962981
CUTA	40	0.55084	114.965	0.956652	1.04216	1.00119	0.878668	0.758014
CWC25	5	0.0571614	55.0117	0.95948	0.975138	1.06538	0.961737	1.05754
CXCL16	5	0.109416	41.3227	0.874889	1.07779	1.04732	1.08916	0.928398
CYCS	20	0.533985	129.172	1.09955	0.990093	0.910356	0.93109	0.905493
CYRIB	10	0.390778	72.4195	1.10316	0.953072	0.943772	1.0595	0.634
DAG1	50	0.985015	142.696	1.01808	1.02642	0.955502	0.993083	1.01248
DBH	5	0.0173657	124.384	0.988514	1.01998	0.991508	1.06067	1.15168
DCBLD1	5	0.144873	29.8686	1.16231	0.953897	0.883788	1.04568	1.2341
DCC	85	0.546223	98.1732	1.03557	1.00644	0.957993	0.962005	0.862964
DCHS1	10	0.185167	39.5514	0.971338	1.01031	1.01836	1.00981	0.958495
DCN	105	0.867461	176.751	0.986545	1.13696	0.876496	0.859045	0.934647
DDAH1	20	0.684646	162.535	0.952148	1.08108	0.966776	0.962104	0.918817
DGCR2	10	0.341693	54.6794	1.01387	1.06795	0.91818	0.996797	0.916174
DIPK2B	15	0.319965	168.879	1.04565	1.05575	0.898598	0.832274	0.702878
DKK3	110	0.64339	113.415	1.01354	1.02731	0.959147	1.04126	1.03224
DLD	40	0.650517	219.978	0.988211	1.0293	0.982494	0.961277	0.964689
DNAJB11	15	0.0862883	148.051	1.00241	0.968553	1.02903	0.952295	1.04802
DNAJC3	30	0.443493	173.511	1.03766	0.975316	0.987021	1.06716	0.967826
DNASE1	5	0.0655393	39.0784	0.991031	1.06956	0.939407	0.922245	1.03769
DNASE1L1	15	0.312614	87.8154	1.03681	0.973481	0.989704	1.01063	0.983444
DNASE2	25	0.556468	97.1966	0.957918	1.06434	0.977744	0.953821	0.922246
DNER	5	0.0710855	115.697	1.07907	0.941388	0.97954	1.12707	1.12425
DPP10	10	0.553118	134.033	1.0816	0.930418	0.987986	0.847031	0.921355
DPP4	20	0.274297	117.705	1.10807	1.0002	0.891736	0.898509	0.947877
DPP6	15	0.288811	110.95	1.01511	1.06612	0.918763	0.92643	0.985233
DPP7	60	0.772077	130.407	1.07053	0.948403	0.981071	0.956671	0.986184
DPYSL2	15	0.327441	55.3892	0.948201	1.01784	1.03396	0.870305	1.00431
DSC2	20	0.616117	155.101	1.03803	1.05899	0.902981	0.948899	0.975908
DSCAM	15	0.603306	209.531	1.02458	1.04608	0.929335	0.98723	0.997907
DSCAML1	10	0.152131	50.7723	0.993984	0.990693	1.01532	1.065	1.00553
DSG2	45	0.519528	180.137	1.01233	1.06373	0.923945	0.948583	0.94291
DTD1	15	0.737414	112.226	1.05754	1.04205	0.900413	1.0052	0.975867
DYNLL2	5	0.0337912	301.589	0.98276	1.03893	0.978306	0.736074	0.8476
ECM1	60	0.37596	188.889	1.02202	1.00238	0.975601	0.97329	0.912691
ECM2	50	0.395297	186.578	1.12833	0.992664	0.879008	0.936493	0.986175
EDIL3	10	0.0959951	81.3184	0.936935	1.08665	0.976415	1.05146	1.04515
EEF2	5	0.0316387	143.54	0.985173	1.03633	0.978497	0.922191	1.02846
EFCAB14	20	0.749149	249.936	1.0054	1.00004	0.994561	0.842591	0.866488
EFNA3	30	0.735185	109.888	0.998677	1.01359	0.98773	0.975576	0.888156
EFNA5	15	0.534534	131.122	0.981634	1.02727	0.991097	1.03154	0.897242
EFNB1	15	0.713739	139.998	1.02269	1.07394	0.903368	0.958791	0.9317
EFNB2	30	0.987363	157.25	1.01424	1.0102	0.975557	0.928704	0.94929
EFNB3	5	0.0425318	96.8084	0.989889	0.963435	1.04668	0.977194	0.87794
EGFLAM	15	0.512679	122.567	1.00816	1.08239	0.909448	0.984231	0.925274
EIF5A	5	0.0488906	215.599	0.950954	1.00031	1.04873	0.827067	1.09419
ELFN2	5	0.0421651	79.1384	1.0399	0.955885	1.00422	1.05878	0.936722
EMILIN1	5	0.0198895	120.356	1.02257	0.985035	0.992395	1.099	1.0263
EMILIN2	30	0.525896	110.235	0.984057	1.07436	0.941587	0.938049	0.942313
EMILIN3	25	0.500269	80.9637	1.07602	0.958954	0.965024	1.10935	1.07192
ENDOD1	35	0.543568	107.88	1.02688	1.02083	0.95229	1.0114	1.00267
ENG	5	0.020861	32.0963	0.996725	0.98097	1.0223	0.911434	0.936777
ENO1	30	0.352651	201.315	1.0263	1.01305	0.96065	0.869369	0.882145
ENO2	80	0.757411	125.564	1.0294	0.972626	0.997976	0.914857	0.862609
ENPP4	20	0.382743	134.476	1.0326	1.01358	0.953826	0.937792	0.954217
ENPP5	5	0.029699	334.359	1.03429	0.982832	0.982875	0.986552	1.01044
ENPP6	35	0.460604	210.605	0.98964	1.05257	0.957793	0.984551	1.02799
ENPP7	5	0.0525457	183.358	1.05282	0.999446	0.947734	1.03408	1.03194
EPB41L2	5	0.0901794	103.255	1.0167	1.08066	0.902638	0.875587	0.999513
EPDR1	30	0.603349	123.696	1.00054	0.963323	1.03613	0.983175	0.895783
EPHA10	10	0.154784	71.6889	1.11242	0.960668	0.92691	1.01966	0.964307
EPHA4	90	0.568978	90.6181	1.07177	0.992961	0.935265	0.981456	1.16019
EPHA5	5	0.036795	40.5809	1.0154	0.958007	1.02659	0.907051	1.0447
EPHA6	5	0.0656196	125.977	1.06127	1.00796	0.930762	0.871448	0.907069
EPHA7	40	0.553335	196.688	1.07304	1.01059	0.91637	0.89238	0.926797
EPHB1	10	0.448788	62.456	0.982869	1.02776	0.989368	0.964686	0.910867
EPHB3	10	0.348637	68.635	1.16268	0.893573	0.943745	0.849164	1.38626
ERAP1	35	0.28806	111.971	1.05616	1.0197	0.924144	0.91293	0.991218
ERAP2	10	0.592474	137.346	0.992771	1.04538	0.961847	0.975782	1.0197
ERBB3	5	0.0455152	239.998	1.02224	1.03012	0.947641	1.03327	0.962041
ERLEC1	5	0.0436677	148.061	0.976042	1.0504	0.973555	0.947158	0.822406
ERP44	15	0.328384	69.9002	1.02106	1.0537	0.925246	1.01597	1.00142
ERVMER34-1	15	0.669599	151.368	1.06319	0.952389	0.984425	1.02206	0.942934
ESD	10	0.702196	198.107	1.01505	1.07061	0.914336	0.879427	0.958853
EXT1	20	0.65914	170.004	1.06125	0.968688	0.970059	1.05985	1.02467
EXT2	15	0.723593	103.432	1.0683	0.999758	0.931945	0.94	0.935333
EXTL2	45	0.820194	113.464	1.0419	1.00657	0.951539	0.950272	0.946604
EXTL3	10	0.596496	85.7136	1.09216	0.980317	0.92752	0.936269	0.814501
EZR	10	0.148549	165.774	0.969069	1.07306	0.957876	0.917143	1.01715
F10	30	0.506128	152.416	1.00451	0.993329	1.00216	0.980758	1.1717
F11	30	0.337691	119.511	0.97676	1.0043	1.01894	0.970907	1.15807
F12	5	0.174971	63.7001	0.871169	0.929632	1.1992	1.14594	0.973105
F13A1	30	0.227936	162.437	1.05668	0.979962	0.963355	0.905921	0.876325
F13B	30	0.549434	95.0888	1.01446	0.918525	1.06702	0.997795	1.06427
F2	70	0.816092	96.4862	1.02568	0.998781	0.975536	1.09984	1.61791
F5	15	0.541411	115.612	1.02364	1.01882	0.957535	1.03795	1.08066
F9	20	0.471305	122.673	0.878912	0.988279	1.13281	0.984367	1.06705
FABP3	10	0.230082	128.347	1.06916	1.02817	0.902672	0.952753	0.862215
FABP7	10	0.749614	133.982	1.05521	1.02562	0.919168	0.941676	0.99906
FAH	15	0.49514	77.9847	1.02956	0.979549	0.990886	0.973626	1.0066
FAIM2	10	0.620614	83.6527	0.881609	1.16506	0.95333	0.731183	0.977861
FAM171A1	15	0.935831	190.473	1.08197	0.96735	0.950681	0.949384	0.959497
FAM171A2	10	0.159988	49.5107	0.981552	1.03618	0.982266	0.840551	0.919966
FAM20B	25	0.355422	183.481	1.08796	0.965606	0.946434	0.889226	0.815269
FAM20C	50	0.35113	75.2869	1.04641	0.977073	0.976516	0.988358	0.974464
FAM234B	20	0.277555	354.829	1.03468	1.0177	0.947618	0.948373	0.864355
FAM3A	10	0.436308	146.475	1.0553	0.953535	0.99117	0.874071	0.876762
FAM3C	55	0.641935	175.432	1.02514	1.02704	0.947812	0.919531	0.803876
FAS	5	0.151545	65.9735	1.07734	1.09727	0.82539	0.90457	0.855565
FAT1	20	0.526602	46.3944	1.04915	0.990175	0.960672	0.897844	1.00962
FAT2	55	0.618648	138.919	1.00254	1.06088	0.936582	0.925254	0.93017
FAT3	15	0.319757	102.224	0.983628	1.01844	0.997932	0.983005	0.971107
FBLN1	115	0.644325	136.821	1.02312	1.08219	0.894697	0.95757	1.09333
FBLN2	20	0.744185	191.447	1.09082	0.986931	0.922251	0.993679	0.974816
FBLN5	20	0.920881	165.077	1.17643	0.904063	0.919502	1.05316	1.18353
FBLN7	20	0.421813	61.4099	1.04542	0.991033	0.96355	1.00484	0.951772
FBN1	25	0.475134	92.8907	1.18077	0.967482	0.851745	1.03852	1.86492
FCGBP	55	0.540739	119.096	1.02003	1.01824	0.96173	0.933761	1.04707
FCGR3A	15	0.343064	79.8246	1.07805	1.00822	0.913732	0.999101	1.12486
FDPS	5	0.109026	114.189	1.1005	1.01541	0.884089	0.983944	0.982902
FETUB	70	0.936226	137.19	0.57551	0.872295	1.5522	1.29646	1.06671
FGA	45	0.938088	198.874	0.605223	0.741011	1.65377	0.74554	0.542407
FGB	40	0.711871	161.99	0.629606	0.687503	1.68289	0.665234	0.458849
FGG	40	0.888044	210.734	0.623026	0.691685	1.68529	0.74549	0.553327
FGL2	15	0.207617	160.127	1.00643	1.05215	0.941425	0.968774	1.03959
FIBIN	10	0.418048	68.7414	0.943464	1.11521	0.94133	0.97587	0.885121
FKBP1A	5	0.0683523	56.1129	1.00713	1.06451	0.928364	0.881033	0.79093
FKBP2	5	0.0603805	53.0286	1.01808	1.04927	0.932645	0.951214	0.887221
FLNA	15	0.902656	89.0851	0.887402	1.17046	0.942141	0.998948	1.12918
FLRT1	10	0.551071	96.51	1.05234	1.02062	0.927034	0.908257	0.856652
FLRT2	15	0.77755	80.8283	0.991004	1.05351	0.955481	1.03996	0.964904
FMOD	15	0.367185	125.357	1.0656	0.996658	0.937745	0.981947	1.07739
FN1	20	0.596744	80.1778	1.00969	1.09831	0.892001	0.837489	0.675912
FNDC1	20	0.761469	87.559	0.9825	0.973732	1.04377	1.17762	0.925206
FREM1	5	0.0739974	51.1698	1.00494	0.923658	1.07141	1.01398	0.948826
FREM2	5	0.0638099	53.473	1.06952	0.98637	0.944106	0.871179	0.858725
FRRS1L	20	0.803982	129.791	0.964905	1.0758	0.959294	1.08607	0.955406
FRZB	25	0.517135	71.4146	1.04166	1.08401	0.874328	1.07959	1.22729
FSCN1	25	0.632139	78.6134	1.01661	1.02354	0.959849	0.929161	0.993041
FSTL1	50	0.874192	185.23	0.964478	1.14164	0.893883	0.959467	1.33285
FSTL4	85	0.406221	74.7806	1.02731	0.991104	0.981585	0.934477	0.86642
FTH1	15	0.512524	247.139	1.04088	0.996638	0.962478	0.846277	1.07501
FTL	15	0.322242	156.938	0.983018	1.05354	0.963443	1.00212	1.01761
FUCA1	25	0.386226	200.613	1.07411	1.01269	0.913193	0.910707	1.00972
FUCA2	35	0.480939	161.303	1.04593	1.00921	0.944862	0.872702	0.866491
FUT1	5	0.076132	47.6136	1.06929	0.918503	1.0122	0.995125	0.915602
FUT11	20	0.2532	169.589	0.999964	1.09252	0.90752	0.920133	0.886969
FUT8	10	0.177344	135.682	1.15172	0.88117	0.96711	1.03401	0.930298
FXYD1	10	0.325243	32.289	0.907053	1.06466	1.02829	0.922658	1.00814
GAA	20	0.194415	67.9534	1.08237	0.987821	0.929805	0.824002	0.93475
GABARAPL2	10	0.170284	208.547	1.01781	1.06463	0.917556	0.931715	0.876125
GABRD	5	0.112606	142.507	1.05026	1.07872	0.871017	0.827898	0.820325
GALNS	20	0.626982	167.659	1.06673	0.987774	0.945495	1.01856	1.0009
GALNT1	65	0.57419	195.248	1.05202	1.00754	0.940435	0.947207	0.87008
GALNT10	45	0.71164	151.686	1.04182	1.01279	0.945391	0.908107	0.995747
GALNT13	40	0.64326	143.915	1.02959	1.03558	0.934832	0.875809	0.881136
GALNT15	15	0.608165	141.747	1.04436	0.978981	0.976662	0.996036	0.944674
GALNT17	20	0.461156	183.039	1.09681	0.923388	0.979805	1.01132	0.93141
GALNT18	30	0.502776	126.967	1.0688	1.0008	0.930404	0.94376	0.889102
GALNT2	45	0.607288	167.704	1.01795	1.05328	0.928771	0.931741	0.929122
GALNT4	25	0.533661	146.314	1.01768	1.02088	0.961443	1.01997	0.927169
GALNT5	15	0.295106	120.559	1.03867	1.03584	0.925482	0.902059	0.922934
GALNT6	20	0.337556	111.751	1.1142	0.99796	0.88784	0.996598	1.36958
GALNT7	40	0.721746	191.876	0.990715	1.09567	0.91362	0.899278	0.83745
GANAB	55	0.515165	216.828	1.09577	0.937963	0.96627	0.860829	0.907826
GAP43	35	0.609551	221.225	0.968134	1.0443	0.987567	0.883625	0.830503
GAPDH	60	0.848787	149.4	0.841379	1.05489	1.10374	0.795081	1.04373
GAS1	5	0.052891	47.5858	0.973378	1.06091	0.965709	1.07113	0.86421
GAS6	45	0.622156	116.833	1.07568	1.00789	0.916431	1.0053	1.01508
GASK1B	35	0.901784	284.129	1.04902	1.02968	0.921303	0.877942	0.800615
GC	70	0.659759	129.407	0.90518	0.941542	1.15328	1.15792	2.22054
GCSH	10	0.442765	64.0505	1.02014	1.02244	0.957424	1.02475	1.06955
GDA	70	0.720542	170.391	1.02698	0.997191	0.975824	0.939664	0.931158
GDF11	5	0.0440448	265.375	1.02011	1.0304	0.94949	0.857019	0.880317
GDI1	35	0.781799	142.808	1.0435	1.02569	0.930811	0.934197	0.963764
GDI2	5	0.0443105	221.087	0.979048	1.0509	0.970051	0.934399	0.962225
GFRA2	25	0.439112	76.5996	1.07121	0.943921	0.984866	0.943499	1.0021
GGCT	35	0.468393	222.781	1.01494	1.04889	0.936175	0.950156	0.906659
GGH	20	0.665742	215.147	1.01663	1.0476	0.935765	0.906124	0.882865
GGT7	20	0.55716	110.276	0.988845	1.02244	0.988719	0.944085	0.908871
GINM1	15	0.533546	144.24	1.06638	0.997357	0.93626	0.912892	0.958288
GLA	5	0.0985207	160.258	1.07664	1.03449	0.888871	0.927275	1.0303
GLDN	15	0.528493	182.742	1.07223	1.04213	0.885644	0.867473	0.925833
GLG1	5	0.161604	94.1016	0.83647	1.15961	1.00392	1.11557	1.03412
GLO1	5	0.0302896	44.8219	0.988227	0.977365	1.03441	0.806185	1.07713
GLOD4	20	0.260948	242.448	0.999687	1.02003	0.98028	0.961465	0.979808
GM2A	40	0.686828	169.839	1.00974	0.968741	1.02152	0.8758	0.720908
GMFB	35	0.35611	94.6912	1.04191	1.03	0.92809	0.934856	0.907432
GMFG	5	0.0704627	78.7242	0.982463	1.07757	0.939962	1.0031	1.09008
GNAS	20	0.896223	254.702	1.015	1.0864	0.898602	0.902853	0.839915
GNPTG	45	0.754835	87.4888	0.944505	1.03293	1.02256	0.985577	0.958285
GNS	30	0.321429	67.2213	0.995392	1.07038	0.934226	0.924334	1.02401
GOLIM4	30	0.338087	155.044	0.978172	1.04119	0.980637	0.934155	0.918908
GOLM1	45	0.335856	179.282	0.956024	1.09712	0.946855	0.936282	0.96599
GOLM2	25	0.808742	86.9365	0.906256	1.08186	1.01188	0.916438	0.852349
GOT1	50	0.501809	125.547	1.02562	1.01469	0.95969	0.938096	0.943108
GOT2	25	0.557687	124.891	1.00274	1.0325	0.964762	0.874641	0.913626
GPC1	60	0.582787	132.069	1.03549	1.00933	0.955183	0.952091	0.901273
GPC4	5	0.121551	56.6254	1.11936	1.00427	0.876371	0.810531	0.9495
GPC6	5	0.0494233	185.104	1.01461	0.944918	1.04047	0.955619	1.11955
GPLD1	40	0.48939	166.201	0.867553	0.912142	1.2203	1.05027	1.02854
GPNMB	15	0.116377	103.76	0.98209	1.08748	0.930429	1.03273	0.977515
GPR180	10	0.665291	95.779	1.08842	1.00001	0.911568	0.877282	0.912971
GPR37	25	0.748552	124.254	0.927013	1.10247	0.970516	0.755311	0.890553
GPR37L1	5	0.196962	151.003	0.944624	1.21872	0.836654	0.824635	0.810898
GPX3	25	0.598654	163.076	0.883332	1.02656	1.09011	0.874821	1.31837
GRB2	15	0.287448	178.836	0.990732	1.05751	0.951762	0.995239	0.963458
GRIA2	10	0.142894	87.9614	1.02583	0.975656	0.998517	0.942447	0.843723
GRIA4	30	0.482942	155.154	1.09682	0.941754	0.961422	0.944083	0.840339
GRID2	10	0.457872	78.9312	1.04623	1.01695	0.93682	0.945577	0.876324
GSR	10	0.857973	141.222	1.00555	1.07031	0.924138	0.911847	1.09128
GSS	25	0.445785	112.171	1.01767	1.01625	0.966079	0.913699	0.952118
GSTO1	5	0.0541396	369.114	1.01941	1.04176	0.938832	0.913407	0.880461
GSTP1	45	0.389823	181.162	1.00849	1.00905	0.982462	0.96834	0.990854
GUSB	5	0.123227	123.657	1.09982	1.03791	0.862273	0.884529	0.979081
HABP2	5	0.206122	103.215	0.883612	0.878399	1.23799	1.10405	1.11952
HAGH	10	0.264142	86.2323	0.950319	1.08022	0.96946	0.743631	0.753748
HAPLN4	15	0.812454	87.1245	0.946031	1.04013	1.01383	1.02241	0.892047
HAVCR2	10	0.184612	184.393	1.06388	1.00479	0.931327	0.987303	0.963331
HDHD2	5	0.0276443	157.211	1.01004	1.02122	0.968739	1.02292	1.02397
HEBP1	10	0.137858	121.074	1.02209	1.07537	0.902545	0.930897	0.940179
HEG1	55	0.899063	115.133	1.00605	1.04782	0.946131	0.97339	0.967012
HEPH	10	0.282315	78.4304	1.09502	0.997381	0.907603	0.968275	1.01891
HEXA	60	0.942259	172.774	1.10024	0.980082	0.919677	0.910906	1.04648
HEXB	85	0.599682	171.314	1.02589	1.03069	0.943421	0.939388	0.995206
HGFAC	5	0.302078	287.431	1.32873	0.936648	0.734623	0.800136	0.68857
HIBADH	20	0.282303	132.173	1.026	1.01257	0.961425	0.94924	0.962501
HK1	20	0.486992	178.624	1.10186	0.98525	0.912885	0.94116	1.07983
HLA-DRB3	5	0.0318124	37.153	1.03652	0.97835	0.985125	0.927015	0.878399
HMCN1	30	0.307677	169.297	1.03298	1.06391	0.903107	0.977756	0.965695
HPRT1	10	0.476245	223.043	0.989231	1.02176	0.989013	0.997943	0.870228
HPX	30	0.880198	93.2073	0.988512	0.988669	1.02282	0.912434	1.57522
HRC	5	0.0549628	69.611	0.961858	1.063	0.975141	1.08405	1.07866
HRG	20	0.797437	221.464	1.34546	0.980913	0.673624	0.879789	1.20486
HS6ST1	25	0.553709	137.314	1.04285	0.987138	0.970008	0.975406	0.833297
HS6ST3	75	0.778996	150.427	1.09658	0.966644	0.93678	0.966822	0.858128
HSP90AA1	35	0.595558	180.07	0.915792	1.05053	1.03368	0.881675	0.90055
HSP90AB1	15	0.78807	163.969	0.850414	1.07561	1.07397	0.800741	0.847818
HSP90B1	115	0.759725	152.043	1.0303	1.01938	0.950324	0.986093	0.912554
HSPA13	25	0.571167	78.2827	1.01975	1.00098	0.97927	1.01031	0.934974
HSPA1B	5	0.178763	226.278	0.965892	1.19336	0.840748	0.884297	0.925172
HSPA2	10	0.438494	37.299	1.02165	1.07298	0.905366	0.953662	0.98757
HSPA4	45	0.805518	87.0764	0.988776	1.03846	0.97276	0.874731	0.966473
HSPA5	25	0.59854	144.08	1.05041	0.956906	0.992685	0.922687	0.919561
HSPA8	5	0.170047	57.1689	1.11695	1.07812	0.804931	0.744509	1.03407
HSPE1	10	0.0551986	120.866	0.978558	0.977821	1.04362	0.83852	0.894978
HTRA1	60	0.718244	148.685	1.03286	1.03476	0.932386	0.963732	0.955044
HYAL1	25	0.354842	58.3943	1.06636	0.897148	1.03649	1.21319	1.39346
HYOU1	75	0.674533	134.28	0.946552	1.04705	1.00639	0.974791	0.892582
ICAM1	30	0.58142	92.8954	1.01979	1.06089	0.919316	0.989538	0.945812
ICOSLG	15	0.288331	59.7159	1.07078	1.05025	0.87897	0.888168	0.916291
IDH1	20	0.448222	186.892	0.99541	1.03472	0.969867	0.997377	1.0375
IDS	85	0.78778	173.798	0.960154	1.01897	1.02088	1.0201	0.890273
IDUA	10	0.646576	93.8441	0.956573	1.02442	1.019	1.01633	1.04135
IGF2R	20	0.953164	173.644	1.02145	0.998071	0.980484	1.05629	0.997578
IGFALS	20	0.572048	137.543	0.831932	0.871236	1.29683	1.20929	1.0997
IGFBP1	5	0.209468	136.954	0.80411	1.22082	0.975075	1.10068	0.879144
IGFBP2	45	0.433312	70.3307	1.0748	1.06652	0.858674	0.926558	2.06016
IGFBP5	30	0.378836	122.309	0.953677	1.12051	0.925815	0.905094	1.00209
IGFBP6	70	0.413774	110.594	0.999644	1.09957	0.90079	0.99923	1.71943
IGFBP7	50	0.752669	79.6622	1.03542	1.1111	0.853474	0.797072	1.4995
IGHA1	20	0.581798	68.9287	1.12451	0.862753	1.01274	1.20177	1.33059
IGHA2	15	0.367608	106.215	1.1801	0.794333	1.02557	1.12096	0.887139
IGHG1	50	0.469778	79.4984	0.81118	1.0306	1.15822	1.41619	0.90912
IGHG3	20	0.741775	72.0395	0.763156	0.988961	1.24788	1.21947	0.964712
IGHG4	20	0.555508	68.7807	0.824162	0.988133	1.1877	1.30568	0.860778
IGHM	5	0.281293	184.389	1.11683	0.679119	1.20405	1.09027	0.721847
IGHV1-2	5	0.0211725	27.9542	0.989817	0.985843	1.02434	1.26007	0.957337
IGHV1-46	5	0.0171271	19.3231	1.0091	0.980244	1.01066	1.49821	1.12996
IGHV1OR15-1	5	0.155278	32.8957	0.843457	1.00256	1.15398	1.41576	0.823987
IGHV3-15	10	0.295419	177.718	0.825749	1.03125	1.143	1.50155	0.926784
IGHV3-23	5	0.0655074	56.6674	1.07503	0.954145	0.97083	1.20668	1.97988
IGHV3-7	10	0.474287	179.341	0.86578	0.977593	1.15663	1.37807	0.880198
IGHV3OR16-9	20	0.449497	56.3665	0.976908	0.941714	1.08138	1.32234	0.949747
IGKC	55	0.309513	101.455	0.884645	1.00414	1.11121	1.40988	1.19481
IGKV1-5	10	0.732113	161.468	0.99031	1.00231	1.00738	1.22566	0.969481
IGKV1-6	5	0.275784	130.425	0.809597	0.874143	1.31626	1.15076	0.817366
IGKV1-9	5	0.255469	89.973	0.801764	0.909932	1.2883	1.55168	1.05572
IGKV1D-33	25	0.467195	85.3021	0.869086	0.98529	1.14562	1.40803	0.955118
IGKV3-20	15	0.236066	62.2181	0.913924	0.883635	1.20244	1.53738	0.993221
IGKV3D-11	10	0.726328	79.5088	0.852774	0.874538	1.27269	1.66054	1.0757
IGKV4-1	5	0.16895	121.677	0.895243	0.909853	1.1949	1.46175	0.84378
IGLC2	15	0.495401	135.923	0.834425	1.01104	1.15454	1.28571	0.795941
IGLL1	5	0.145114	254.66	0.834185	1.10381	1.062	1.08275	0.776981
IGLL5	25	0.908729	139.808	0.794249	1.03213	1.17362	1.28942	0.736869
IGLON5	30	0.46059	99.945	1.04456	1.01552	0.939918	0.94522	0.977535
IGLV1-47	15	0.422303	71.1583	0.847654	0.934133	1.21821	1.4253	0.940043
IGLV3-21	10	0.323968	46.8236	0.829408	1.00613	1.16446	1.49254	0.804459
IGLV3-25	10	0.749832	84.7964	0.721181	1.03591	1.24291	1.51036	0.834329
IGLV8-61	5	0.142727	83.8923	0.835354	1.08862	1.07603	1.13511	0.778655
IGSF1	20	0.270906	88.5661	0.999774	1.00829	0.991934	0.973066	0.887988
IGSF21	45	0.608378	129.448	0.992887	1.01973	0.987385	0.984768	0.824161
IGSF8	40	0.51343	152.749	1.01311	1.04791	0.93897	0.919626	0.828475
IL1RAPL1	20	0.481072	108.13	1.0859	0.980758	0.933339	1.06609	1.07866
IL6R	15	0.240893	30.9344	1.13737	1.04462	0.818008	0.979886	1.66565
IL6ST	25	0.796437	127.262	0.984021	1.08361	0.932373	0.900979	0.81313
IMPA1	25	0.580241	147.366	1.03781	1.04057	0.921615	0.932335	0.855367
ISLR	25	0.742673	94.388	1.02747	1.01587	0.956658	0.988565	0.931414
ISLR2	15	0.516577	225.572	1.00612	1.03104	0.962836	0.993687	0.691865
ITGA1	10	0.0748606	39.8389	0.980603	1.03756	0.981833	0.966439	0.937217
ITGB1	15	0.445543	131.989	1.10191	0.945132	0.952963	1.04501	1.04393
ITIH1	95	0.497264	92.2273	0.926219	0.894715	1.17907	0.883123	0.829273
ITIH2	50	0.614553	97.9191	0.947991	0.894871	1.15714	0.948677	0.945526
ITIH3	20	0.610727	105.301	1.07985	1.07924	0.840911	0.806188	0.876569
ITIH4	65	0.898527	155.736	0.832228	0.985188	1.18258	0.927431	0.951699
ITIH5	70	0.780356	178.648	1.03075	1.05041	0.918841	0.901076	0.858032
ITM2B	10	0.727661	410.517	0.953172	0.972626	1.0742	1.02181	0.879544
JAG1	5	0.079674	165.781	1.07875	0.919429	1.00183	0.99658	0.922888
JAM2	20	0.6135	83.1849	1.00341	1.06086	0.935737	0.910275	1.0803
JAM3	20	0.742559	154.097	1.00258	1.08401	0.913414	1.01143	0.951706
KCTD12	20	0.203105	169.838	1.0029	1.01262	0.984485	0.95173	0.871135
KIAA0319	25	0.576283	142.573	1.0471	1.00907	0.943829	0.90042	0.837053
KIAA1549L	60	0.868078	137.571	0.988387	1.02184	0.989769	0.911433	0.826792
KIT	40	0.584879	106.781	0.985162	1.07658	0.938261	0.951639	0.881875
KITLG	5	0.0857755	100.798	1.09654	0.932568	0.970889	1.17944	0.908627
KLK10	10	0.0949838	88.132	1.02429	0.992398	0.983311	1.03261	1.05049
KLK11	5	0.113325	167.548	0.928959	0.94035	1.13069	1.12715	1.10122
KLK6	70	0.549317	115.666	1.07151	1.02402	0.90447	0.99422	1.58329
KLKB1	65	0.633775	167.356	0.924747	0.99027	1.08498	0.86337	1.08707
KNG1	85	0.785124	84.9957	0.906059	0.904937	1.189	1.10337	1.80257
KREMEN1	5	0.0709246	322.746	1.05441	1.02581	0.919785	1.15153	1.00782
L1CAM	60	0.845731	188.617	0.965195	1.06112	0.973684	1.00039	0.867973
LAMA2	40	0.586499	179.985	0.971875	1.10483	0.923295	0.964539	1.08009
LAMA3	5	0.0531271	55.0855	1.02277	1.03794	0.939282	1.03029	1.02065
LAMA4	45	0.507162	109.657	1.04143	1.03714	0.921427	0.988796	0.994329
LAMA5	20	0.963721	119.239	1.00594	1.04442	0.94964	1.00009	0.893912
LAMB1	45	0.87605	119.409	1.04353	1.0418	0.914665	0.92878	1.07123
LAMB2	45	0.896121	131.211	1.01799	1.03718	0.944835	1.01849	1.00152
LAMC1	20	0.891253	89.8379	1.03036	1.0294	0.940238	0.946193	0.93448
LAMC2	5	0.0655779	38.2612	0.96005	0.964266	1.07568	1.42081	1.08541
LAMC3	25	0.671138	132.817	0.990926	1.09342	0.915651	0.916105	0.960853
LAMP1	20	0.328651	177.167	1.02383	1.01741	0.958758	0.931446	0.897171
LAMP2	20	0.765049	130.156	1.01044	1.03864	0.95092	0.978892	0.927564
LAMP5	5	0.0156031	96.6786	0.9944	0.987969	1.01763	1.00197	1.01118
LAYN	5	0.0313267	125.465	1.03581	0.986493	0.977692	1.07922	0.99718
LBP	15	0.390882	147.621	0.705962	1.33274	0.961298	0.835465	0.739607
LCAT	90	0.87852	106.381	1.03405	0.945887	1.02006	1.06291	0.825468
LCP1	40	0.831019	158.742	1.00377	1.03129	0.964942	0.97809	0.939209
LDHB	20	0.793789	162.025	0.959962	1.07393	0.966112	0.947872	0.940227
LFNG	25	0.906505	122.042	1.12338	0.944816	0.931801	0.877204	0.91585
LGALS1	30	0.417143	156.128	0.975427	0.992374	1.0322	1.08512	1.1545
LGI1	5	0.0741488	74.7106	1.05673	1.02718	0.916097	0.883522	1.13818
LGMN	35	0.919832	157.117	0.941469	1.1247	0.93383	0.882019	0.994425
LIFR	5	0.0826036	54.3823	0.921682	0.992009	1.08631	1.02938	0.956594
LINGO1	35	0.88768	116.524	1.05947	0.975844	0.964684	0.940269	0.837896
LINGO2	5	0.0501223	111.861	1.05253	0.952697	0.994772	0.956076	0.684473
LINGO3	15	0.328285	158.125	1.03514	0.992054	0.972804	0.941178	0.86861
LIPA	10	0.182459	112.424	1.05956	0.959949	0.980492	0.907736	1.03124
LMAN1	10	0.687851	100.991	1.04131	0.844747	1.11394	1.27785	1.08656
LMAN2	70	0.782928	106.011	1.05528	0.956447	0.988274	1.04299	1.01131
LNPEP	10	0.056734	76.5874	1.0447	1.02341	0.931881	0.863716	1.03017
LPL	10	0.537563	173.986	0.894951	1.13246	0.972589	0.877241	0.97425
LRG1	25	0.558443	137.079	0.797017	1.17061	1.03238	0.971839	1.25645
LRP1	65	0.412572	117.682	1.05569	1.03279	0.91152	1.01184	1.01546
LRP11	55	0.734665	119.448	1.01486	1.00967	0.975466	0.971277	0.832061
LRP1B	30	0.409646	71.0393	1.05662	0.978535	0.964846	0.965841	1.20689
LRRC4	5	0.0838406	76.6239	1.04211	0.903452	1.05444	1.0927	1.00492
LRRC4B	75	0.915336	165.923	1.03139	1.0208	0.947806	0.95487	0.9145
LRRTM2	5	0.127527	72.4073	1.14636	0.940822	0.912813	0.869993	1.04803
LRTM2	20	0.273045	99.2287	0.985121	0.983469	1.03141	1.00099	0.851889
LSAMP	100	0.839721	137.6	1.02082	1.04402	0.935165	0.980099	1.08975
LTA4H	15	0.367285	83.5515	0.991296	1.06101	0.947693	0.98605	1.03085
LTBP2	35	0.597731	73.2218	0.953559	1.0254	1.02104	1.17713	1.15726
LTBP4	35	0.545759	89.9244	0.962965	1.02087	1.01617	1.18138	1.10428
LTF	30	0.499298	101.786	1.04884	1.09261	0.858543	0.847364	0.91207
LUM	45	0.656271	228.754	1.08924	1.01009	0.900668	0.864811	0.724295
LY6H	5	0.222963	40.1156	1.23497	0.973645	0.791386	1.0639	4.0737
LYNX1	20	0.160199	85.7999	1.12314	1.00657	0.870297	0.987613	1.72693
LYVE1	25	0.816215	254.655	1.02157	1.03659	0.941835	0.957392	1.0835
LYZ	30	0.518679	82.7374	1.05043	1.01736	0.932211	0.93979	0.906306
MAG	25	0.607367	135.94	0.953446	1.0607	0.985857	0.990817	0.997144
MAMDC2	10	0.324747	139.337	1.03812	1.07323	0.888654	0.938226	1.18652
MAN1A1	50	0.804157	186.11	1.08977	1.01477	0.895456	0.876723	0.845284
MAN1A2	20	0.180981	235.939	1.03465	0.998302	0.967052	0.899689	0.933707
MAN1B1	15	0.625052	124.097	1.01623	0.998893	0.984881	0.901002	0.918612
MAN1C1	50	0.399581	94.0697	1.05595	1.0174	0.926645	0.924593	0.880128
MAN2A1	30	0.548008	237.464	1.07137	0.991022	0.937606	0.920376	0.911606
MAN2A2	75	0.69157	105.476	1.17219	0.891528	0.936278	0.910892	1.02911
MAN2B1	5	0.0458794	65.285	1.04794	0.956501	0.995562	0.878679	0.991681
MAN2B2	15	0.480157	126.252	1.03807	1.00686	0.955073	0.990415	1.07066
MANBA	50	0.731235	143.649	1.09567	1.06132	0.843004	0.863583	1.01054
MANEAL	50	0.528498	141.867	1.02708	0.990547	0.98237	0.962851	0.889079
MANSC1	10	0.086905	70.3905	1.00423	1.01101	0.984766	0.973565	0.948112
MAP1B	5	0.11904	82.3856	0.865285	1.04371	1.09101	0.820366	0.947951
MARCKS	25	0.38455	337.053	0.99817	1.0546	0.947231	0.885479	0.973853
MARCKSL1	10	0.728812	79.2889	1.01106	1.04633	0.942614	0.938737	1.04457
MARCO	5	0.0546508	46.3511	0.950353	1.05856	0.991087	1.10792	1.15928
MASP1	25	0.733046	189.557	1.00818	1.08202	0.909803	0.954045	0.926964
MASP2	5	0.244191	70.8855	0.760814	0.990282	1.2489	1.09378	1.00474
MATN2	45	0.35402	115.319	0.971575	1.09678	0.931644	0.968766	0.888313
MATN3	5	0.101193	53.1694	1.07178	1.04395	0.884263	1.06981	1.03763
MBL2	20	0.646861	100.159	0.676004	1.10181	1.22218	1.11007	0.998351
MCAM	65	0.869294	165.486	0.990538	1.05786	0.9516	0.942546	1.20764
MCFD2	5	0.0501613	130.563	0.950155	1.05047	0.999374	0.929259	0.986896
MDGA1	35	0.55777	78.6382	0.993287	1.03521	0.971499	1.0029	1.00622
MDGA2	15	0.334898	123.597	1.02395	1.02454	0.951508	0.946365	0.8793
MDH2	20	0.647163	136.017	0.965494	1.08304	0.951463	0.854183	0.907104
MEGF10	10	0.260505	121.51	1.24272	0.957111	0.80017	1.03204	2.80948
MEGF8	70	0.704954	74.7451	1.00651	1.00627	0.987221	1.00934	1.08606
MEGF9	10	0.231312	178.098	1.00823	1.04304	0.948733	0.968564	0.994139
MELTF	10	0.225828	156.872	0.990738	1.06484	0.944419	0.897456	0.976838
MENT	10	0.165604	90.9604	0.991103	1.09787	0.91103	0.975541	0.950115
MEPE	15	0.607002	125.326	1.10536	1.06165	0.832988	0.776092	0.802057
MERTK	15	0.279993	170.808	0.982718	1.08615	0.931137	0.956758	0.924392
MET	10	0.0645885	373.263	1.02985	1.01483	0.955321	0.891515	0.846152
METRNL	30	0.49237	101.477	1.05886	0.986104	0.955031	1.02169	1.05519
MFAP4	10	0.354903	147.553	1.07912	1.24354	0.677341	0.969544	0.883708
MFGE8	50	0.363563	85.5014	1.0002	1.02518	0.974626	1.00622	1.59539
MGAT1	5	0.0569094	87.6613	1.03422	1.03148	0.934306	0.902334	0.90054
MGAT2	10	0.657678	70.3102	1.01455	1.00996	0.975487	0.978344	0.782337
MGAT3	15	0.421766	70.6984	0.947707	1.03404	1.01825	0.91477	0.893508
MGAT4A	15	0.481625	157.103	1.02523	1.03034	0.944424	0.942201	0.948688
MGAT5	15	0.515801	152.397	1.07093	0.942276	0.986792	1.11568	0.948321
MGP	20	0.180907	82.9131	0.862734	1.0463	1.09097	1.00515	1.09991
MIA	25	0.525669	82.2279	1.08679	0.97327	0.939938	1.11577	1.33587
MIA3	35	0.756317	77.3207	0.976269	1.06703	0.956706	1.02677	0.968745
MINPP1	35	0.810626	140.556	1.02913	1.027	0.943871	0.967307	0.843402
MLEC	65	0.620094	167.252	1.06865	1.02542	0.905925	1.00018	0.991689
MMP14	5	0.115797	150.552	1.06854	1.06515	0.866303	1.08848	1.01026
MMP17	15	0.339786	78.882	1.0524	0.980913	0.966683	1.0247	0.928961
MMP2	105	0.63767	120.676	1.10399	1.02776	0.868248	0.992044	1.28606
MMRN2	25	0.456193	157.859	1.05849	0.947261	0.994246	1.06566	1.00872
MOXD1	10	0.614348	159.232	1.04001	1.00432	0.955669	1.02296	0.997447
MPI	5	0.111311	139.618	1.05731	1.07098	0.871712	0.882068	0.901431
MRC1	50	0.738044	138.46	1.01227	1.1316	0.856135	1.01815	1.18064
MRC2	25	0.592601	166.426	1.11343	1.03319	0.853381	0.840868	0.965097
MSLN	15	0.490357	217.356	0.987127	1.00619	1.00668	0.765421	0.982586
MSN	15	0.584755	85.0191	1.04208	1.00284	0.955084	0.932898	1.05207
MSTN	20	0.177116	124.788	1.00819	1.07872	0.913094	0.91161	0.905649
MT3	15	0.997046	253.491	1.0492	1.03526	0.915539	0.852035	1.1904
MXRA5	5	0.0804586	91.7317	0.994363	1.08313	0.922508	0.908911	0.728747
MXRA7	30	0.595352	152.212	0.979895	0.992444	1.02766	0.857558	0.925958
MYDGF	25	0.691741	137.954	1.00462	1.04579	0.949591	1.03853	1.05864
MYH9	5	0.0984472	41.9694	0.97862	0.913999	1.10738	0.642911	1.17958
MYOC	20	0.492106	151.103	1.20667	0.977379	0.815951	0.909097	1.00131
NAGA	20	0.503211	271.976	1.01233	1.00092	0.986749	0.9741	0.978951
NAGLU	30	0.242768	74.505	1.17276	0.90326	0.923984	0.953877	1.13078
NAXE	10	0.474614	184.247	1.04551	1.01125	0.943237	1.02388	1.00284
NCAM1	80	0.586918	186.928	0.997071	1.03369	0.969241	0.985842	0.932187
NCAM2	50	0.700544	154.698	1.10005	1.04146	0.858493	0.917711	1.2692
NCR3LG1	10	0.097669	112.935	0.961933	1.12224	0.915827	1.04001	0.93662
NCSTN	20	0.612045	365.99	0.998804	1.02524	0.975954	0.942105	0.974089
NDNF	10	0.404994	54.5807	0.901039	1.13103	0.967931	1.23733	1.20452
NDRG1	5	0.0911218	106.221	1.01103	1.0851	0.903865	0.926369	0.90551
NDST1	20	0.533588	216.517	1.15552	0.937226	0.907258	0.8847	0.870222
NECAB1	5	0.0144937	40.5203	0.984882	1.00134	1.01378	0.982753	1.06972
NECTIN1	15	0.4947	91.4596	0.983674	1.06197	0.954357	0.902912	0.799515
NECTIN2	15	0.150883	43.249	0.996665	1.00499	0.998342	1.00522	0.952047
NECTIN3	10	0.0873679	50.6848	1.02758	1.01892	0.953508	0.99294	0.925791
NEFL	10	0.408346	35.4245	1.04214	0.844332	1.11353	10.3579	1.57376
NEFM	25	0.491064	82.4908	1.01291	1.03019	0.956897	7.40936	1.55691
NEGR1	55	0.929188	134.755	1.05778	1.00577	0.936447	0.932097	1.296
NEO1	85	0.580276	93.4376	1.03059	1.02325	0.946159	0.970335	0.991624
NETO1	10	0.888841	384.787	1.11799	0.931989	0.950025	0.932258	0.846497
NETO2	5	0.0251672	117.76	1.01157	0.971128	1.0173	1.04165	0.85017
NEU1	20	0.340551	111.513	0.956969	1.04996	0.993066	0.996228	1.06186
NFASC	30	0.725122	87.454	1.03365	0.985719	0.980635	1.03009	0.968045
NID1	45	0.805901	128.459	1.02232	1.05865	0.919024	1.00251	1.09404
NID2	90	0.802411	104.739	0.984965	1.08627	0.928767	0.947349	1.00896
NLGN1	35	0.77168	182.023	1.04127	0.992236	0.966491	0.908705	0.896391
NLGN2	20	0.555185	178.912	1.04244	0.986129	0.971436	0.940924	0.901722
NOTCH3	10	0.196221	113.933	1.04625	0.891131	1.06262	1.31603	1.60508
NPC1	10	0.332086	75.7725	1.10281	0.993557	0.903636	1.04691	0.998768
NPEPPS	45	0.58063	147.164	1.05631	0.977642	0.966053	0.980639	0.997263
NPPC	15	0.570388	171.658	1.05698	1.06887	0.874149	0.719737	1.03419
NPTN	5	0.0206815	397.615	1.02187	0.997373	0.980758	1.01848	0.927684
NPTX1	40	0.732238	143.518	1.05349	0.968716	0.977792	1.08688	1.34684
NPTX2	20	0.296051	151.288	1.04204	0.987723	0.970239	1.04643	0.837218
NPTXR	25	0.825545	176.327	1.03944	0.898384	1.06217	1.05759	0.808479
NQO2	5	0.0330808	189.514	0.991789	1.03641	0.971798	0.888667	0.970727
NRCAM	15	0.488416	138.466	0.991897	0.98708	1.02102	0.991987	0.815748
NRGN	10	0.194234	63.1156	0.945587	1.0008	1.05361	0.576847	0.786601
NRN1	25	0.821812	120.035	1.02603	0.946487	1.02748	1.11564	0.976967
NRP1	5	0.104273	117.996	1.03216	1.08441	0.883437	1.00777	0.972591
NRP2	35	0.633319	149.17	1.06654	1.01472	0.918745	0.999796	0.983053
NRXN1	5	0.0409877	94.5168	1.0462	0.968018	0.985777	0.895053	0.88999
NRXN2	115	0.805615	152.506	1.02027	1.02548	0.95425	0.946234	0.788104
NRXN3	45	0.543277	103.258	1.06928	0.996906	0.933819	0.879079	0.886664
NSF	25	0.650786	234.428	1.0274	1.03102	0.941585	0.944932	0.867683
NSG1	5	0.124892	311.252	0.9544	1.14128	0.904316	0.902349	0.975741
NTM	70	0.785324	113.782	1.01079	1.02417	0.965034	0.979978	1.00131
NTNG1	30	0.877924	216.322	1.08102	0.985504	0.933474	0.945762	0.925672
NUCB1	100	0.656389	262.273	0.886906	1.01004	1.10305	0.785175	1.0051
NUCB2	40	0.538772	138.283	0.954238	1.06659	0.979176	0.928336	1.00227
NUDC	20	0.552974	143.602	1.04781	1.02054	0.931651	0.951909	0.908634
NUDT5	25	0.42682	89.7397	0.978395	1.02655	0.995052	0.986182	1.03155
NUTF2	5	0.0883208	207.631	0.943016	0.955244	1.10174	0.954069	0.882095
NXPH1	10	0.440906	148.624	1.04491	1.02631	0.928782	0.940816	0.812938
NXPH3	5	0.012473	66.157	1.00722	1.00718	0.985597	0.962444	0.941716
OAF	50	0.695442	131.626	0.989451	1.01509	0.995462	1.05933	1.02566
OBP2A	10	0.270128	311.964	0.927798	1.14427	0.927932	1.06652	1.02812
OLFM1	45	0.902284	163.519	1.01036	0.994284	0.995358	0.967248	0.919627
OLFM2	10	0.061045	152.778	1.01881	1.04878	0.932414	0.924102	0.938608
OLFML1	25	0.846284	109.923	1.08431	0.98289	0.932805	1.0296	1.08044
OLFML2A	20	0.773727	101.849	1.04705	1.06888	0.884062	0.979205	0.932077
OLFML2B	20	0.38387	95.4934	1.03149	1.06906	0.899445	1.02208	1.08476
OLFML3	60	0.972193	162.344	1.06497	1.00065	0.934388	0.894141	0.967083
OMD	30	0.534044	182.679	1.11883	1.04709	0.834086	1.09467	1.14023
OMG	15	0.21602	38.7016	1.0618	1.09708	0.841118	0.910122	1.44625
ORM1	20	0.628184	110.848	1.21262	1.21976	0.567623	1.20486	0.719746
ORM2	35	0.582694	139.965	1.2846	1.03257	0.682826	1.24139	0.819506
OSMR	5	0.0791452	142.283	1.06831	1.01842	0.91327	1.04317	1.02464
P4HB	65	0.541391	171.963	0.988822	1.09245	0.918726	0.980979	0.964991
PAM	10	0.810371	97.6344	0.992539	1.05671	0.950752	0.949653	0.903222
PAPLN	40	0.853246	108.694	1.06159	0.976763	0.961642	1.05803	1.0658
PAPPA2	20	0.425763	106.051	1.10855	0.966642	0.924812	0.980915	1.24742
PCDH1	70	0.685152	129.528	0.992457	1.04623	0.961315	0.957807	0.872975
PCDH10	15	0.400382	210.227	1.05074	1.02183	0.927426	0.911009	0.869768
PCDH12	25	0.755808	150.17	1.1242	0.974136	0.901664	0.86358	1.02428
PCDH17	35	0.676947	126.447	1.00706	1.05539	0.937556	0.981962	0.986622
PCDH19	15	0.418043	85.0885	1.00244	1.04083	0.95673	0.903487	0.854727
PCDH7	45	0.644863	96.8581	1.01671	1.00801	0.975278	0.959781	0.828587
PCDH8	25	0.521009	80.5897	1.10531	0.905801	0.988894	1.01	0.917932
PCDH9	25	0.71603	246.408	1.01206	1.03348	0.954455	0.89103	0.809827
PCDHAC2	30	0.508734	72.6895	1.01226	1.02061	0.967138	0.927815	0.883418
PCDHB10	20	0.393922	59.2259	1.0375	1.00318	0.959319	0.943011	0.961013
PCDHB15	10	0.0600095	86.5622	1.06384	0.983928	0.952227	0.911767	0.940145
PCDHGA2	10	0.307743	61.063	0.964816	1.02026	1.01493	1.0039	0.840827
PCDHGA3	5	0.0778524	111.257	1.08541	0.981592	0.933002	1.02617	0.932778
PCDHGC3	15	0.258626	119.99	1.05148	0.983125	0.965395	0.877371	0.934198
PCDHGC4	5	0.0107016	109.532	1.01101	0.999356	0.989635	0.942593	0.892872
PCDHGC5	25	0.923566	153.407	1.08468	0.945949	0.96937	0.893112	0.819154
PCOLCE	30	0.659433	80.6988	1.06676	1.02254	0.910691	0.988316	1.06647
PCP4	20	0.738565	135.408	0.919478	1.0211	1.05943	0.751881	0.853505
PCSK1	20	0.608182	183.712	1.19958	0.856653	0.943763	0.822552	0.953363
PCSK1N	25	0.638952	154.84	0.752872	0.711647	1.53548	0.976497	0.729863
PCSK2	45	0.396365	135.439	1.08515	0.934682	0.98017	0.83119	0.773004
PCSK9	30	0.726831	49.666	1.02342	1.0505	0.926083	0.917621	0.893328
PCYOX1	15	0.776736	153.613	1.10419	0.972457	0.923356	0.974464	1.17772
PDGFA	5	0.0498199	37.1322	0.971134	1.05753	0.971339	1.00274	0.92794
PDGFC	5	0.0711621	134.852	1.07949	0.978293	0.94222	1.16411	1.05492
PDGFD	15	0.56258	93.2256	1.01735	1.02831	0.954337	0.933417	1.00736
PDGFRA	5	0.0882457	98.7248	1.04335	1.05819	0.898464	1.08898	1.02067
PDGFRB	15	0.490738	153.735	1.03417	1.08004	0.885783	1.02372	1.00385
PDIA3	55	0.683702	214.892	1.02849	1.0324	0.939112	0.912898	1.02535
PDIA4	30	0.348663	170.614	1.03029	1.09807	0.871643	0.998228	0.960191
PDIA6	20	0.264764	227.981	1.00009	1.01417	0.985739	0.978168	0.922644
PDYN	10	0.181257	128.967	0.92299	0.884797	1.19221	1.23322	1.18385
PEA15	5	0.074761	132.297	0.967587	1.0855	0.946915	0.579295	1.02077
PEBP1	40	0.572895	107.239	1.02787	1.06297	0.909163	0.937496	1.2
PEBP4	25	0.449629	84.8828	1.12549	1.02341	0.851103	0.92132	1.29836
PENK	30	0.482276	148.551	0.983561	1.02005	0.996389	0.820356	0.898978
PFN1	35	0.466494	133.745	0.946665	1.13673	0.916607	0.906173	0.962898
PFN2	10	0.140323	68.0924	1.04395	0.98944	0.966608	0.901458	0.912941
PGAM1	25	0.452767	143.689	0.988505	1.09671	0.914783	0.94531	0.986099
PGK1	25	0.611446	91.8526	0.999445	1.08267	0.917885	0.905612	0.912228
PGLYRP2	35	0.796045	148.453	1.28484	0.923871	0.791291	0.976349	1.09366
PGM1	35	0.567877	93.8901	1.10927	0.989167	0.901567	0.933951	1.22049
PGRMC1	15	0.572434	72.0441	1.02451	1.00084	0.974655	0.921172	1.01983
PI16	20	0.671981	106.805	1.04679	1.10815	0.845061	0.995783	1.04571
PIK3IP1	30	0.600169	145.26	1.01412	0.99795	0.987928	0.912504	0.847601
PKD1	5	0.0202241	25.2121	0.984452	0.992684	1.02286	1.07147	1.06806
PLA2G15	15	0.379915	204.635	0.945792	1.05278	1.00142	1.01477	0.919899
PLA2G7	10	0.552395	202.892	1.04499	0.99783	0.957178	1.1304	0.930181
PLBD2	15	0.133872	78.9185	1.04011	1.07376	0.886136	0.940631	0.987092
PLD3	40	0.757121	87.175	1.04688	0.934611	1.01851	0.919175	0.879752
PLD4	20	0.636547	228.117	1.09457	0.948457	0.956976	0.954613	0.925689
PLEK	5	0.0942156	61.8255	1.01378	1.08657	0.899652	0.954534	1.20151
PLG	55	0.729778	124.359	0.817171	0.9159	1.26693	1.17001	1.72363
PLOD1	40	0.61959	100.25	0.948571	1.13986	0.911572	0.960034	0.980524
PLOD2	5	0.0487005	37.9575	1.03807	1.0168	0.945123	1.0154	1.12547
PLOD3	15	0.378248	111.671	0.98937	1.11951	0.891125	0.911038	0.967638
PLS3	5	0.0786074	84.6466	1.01086	1.07261	0.916526	0.941456	0.81814
PLXDC2	60	0.92191	127.873	1.06546	1.02383	0.910704	1.01178	1.22164
PLXNA1	25	0.52074	142.289	1.01312	1.01887	0.968009	0.980338	0.874848
PLXNA2	10	0.551253	221.562	1.04219	1.00669	0.951124	0.975804	0.902872
PLXNA3	5	0.0634328	68.3002	0.931145	1.05606	1.01279	0.949508	0.827864
PLXNA4	20	0.388598	170.797	0.971394	1.05553	0.973077	0.973259	0.846437
PLXNB1	10	0.0439237	55.1332	1.01276	1.01531	0.971929	1.05405	1.00374
PLXNB2	95	0.709992	117.026	0.979107	1.0612	0.959689	1.04746	1.01311
PLXNB3	10	0.389069	132.104	1.00681	1.03733	0.955862	0.926561	1.05234
PLXNC1	5	0.144664	33.8011	1.03722	1.12242	0.840364	0.812441	0.823145
PLXND1	15	0.129176	61.2827	1.0737	1.01057	0.915739	0.93976	0.857255
PNMA2	10	0.469924	75.2476	1.07307	1.04074	0.886185	0.95945	0.938941
PODN	25	0.486779	151.634	0.989758	1.05857	0.951668	1.10689	0.991042
PODXL2	40	0.474805	138.176	0.961486	1.05114	0.987377	0.899014	0.827356
POMGNT1	100	0.631882	208.188	1.06495	1.01047	0.924573	0.939035	0.840122
PON1	35	0.579388	197.621	0.989826	0.858932	1.15124	1.06209	0.920308
PON2	5	0.0698899	131.011	0.969556	0.950496	1.07995	0.938199	1.05042
POSTN	25	0.489631	172.442	1.23129	0.865474	0.903237	0.896621	0.794095
PPBP	5	0.0882638	104.645	1.0256	0.901767	1.07264	0.898209	1.22532
PPIA	15	0.972012	199.033	1.04252	1.00599	0.951485	0.897685	1.20687
PPIB	25	0.348841	219.643	1.10794	0.972804	0.919257	0.939066	1.2296
PPIC	15	0.467587	103.216	1.09913	0.916499	0.984373	0.962956	0.985036
PPP5C	10	0.488745	138.289	1.09524	0.949442	0.955322	0.934757	0.98882
PRAP1	5	0.0813871	723.318	0.921107	0.995221	1.08367	0.710112	1.22889
PRCP	45	0.678659	167.535	0.984555	1.09366	0.921789	0.857667	0.951608
PRDM10	5	0.107705	152.665	1.11615	0.90342	0.980433	1.42168	1.20452
PRDX1	40	0.447062	177.93	0.974109	1.0348	0.991093	0.953816	0.939178
PRDX2	25	0.440884	151.613	0.96069	1.05885	0.980463	0.976123	0.892798
PRDX5	5	0.189351	280.856	0.87864	1.21818	0.903177	0.840582	0.963363
PRDX6	5	0.111051	46.9625	1.06704	0.871815	1.06114	1.04146	0.935505
PRELP	20	0.247418	130.766	0.934361	1.09613	0.969508	1.18085	1.09521
PREP	30	0.4607	82.6441	1.08666	0.94007	0.973273	0.907583	0.942743
PRG4	20	0.525895	66.9097	1.04435	1.07021	0.885442	0.974851	1.05082
PRKAR1A	20	0.413297	55.5441	1.05241	0.978544	0.969051	0.93509	0.886997
PRKAR1B	25	0.578434	98.3428	1.04436	0.998741	0.956895	0.928575	0.885805
PRKCSH	45	0.84833	177.961	1.02899	1.05128	0.919725	0.986888	1.02523
PRL	25	0.479532	63.5494	1.06784	0.979747	0.952413	1.15044	0.972831
PRNP	55	0.894756	119.428	0.997036	1.0248	0.978165	0.959798	0.819881
PROC	30	0.695278	240.392	1.02621	0.97734	0.996454	0.915941	0.939118
PROCR	25	0.433154	97.3221	1.08184	0.999255	0.918906	0.848657	0.941914
PROS1	45	0.508948	131.486	1.00516	1.09731	0.89753	0.958667	0.908142
PROZ	15	0.708569	81.5255	0.84401	0.966668	1.18932	1.0798	1.24719
PRRT3	10	0.140505	260.595	0.921173	0.986396	1.09243	0.834827	0.818316
PRSS23	10	0.0581947	82.9521	0.957485	1.03432	1.0082	1.1423	1.00655
PRSS27	10	0.121165	268.553	1.14182	0.968489	0.889693	0.863452	0.838934
PRSS8	15	0.206017	186.468	0.979081	1.06623	0.95469	0.91879	0.884611
PSAP	55	0.653045	137.165	0.988728	0.935537	1.07573	0.946111	1.31075
PSMA6	5	0.0515527	91.3595	0.947286	1.05031	1.00241	1.10266	1.18308
PTGDS	60	0.76988	78.339	1.04994	1.03308	0.916981	0.956959	1.34807
PTGR2	20	0.250239	98.7493	1.03844	0.829601	1.13196	0.902564	0.970202
PTMA	5	0.0518663	245.007	0.986557	1.05726	0.956179	0.799318	1.29547
PTPRD	60	0.49328	148.876	1.01697	1.04462	0.938409	0.985998	0.976719
PTPRF	95	0.691318	112.9	1.03477	1.01327	0.951954	0.961916	0.899956
PTPRG	40	0.767271	180.699	1.0387	1.02722	0.934085	0.936595	0.874755
PTPRJ	20	0.361882	78.1315	1.01616	0.992711	0.991127	1.04977	0.947999
PTPRM	20	0.14707	51.7282	0.998034	1.03972	0.962243	0.973393	0.96175
PTPRN	25	0.729315	140.898	0.972314	1.01038	1.0173	0.981189	0.874453
PTPRN2	5	0.0495766	126.563	0.98092	1.05628	0.962798	0.858383	0.883828
PTPRR	35	0.297096	152.471	0.998634	0.982324	1.01904	0.870459	0.738732
PTPRS	40	0.541774	128.722	1.03818	1.04216	0.919665	0.963968	0.955556
PTPRU	5	0.101109	63.2301	0.962968	1.1144	0.922628	1.10466	1.11464
PTPRZ1	5	0.0221464	130.975	0.984328	1.02534	0.990336	0.983717	0.962492
PUDP	5	0.111655	72.2882	0.972082	1.12296	0.904953	1.01589	1.15826
PVALB	15	0.193697	144.551	1.02383	1.05006	0.926111	0.626994	1.27752
PXDN	5	0.0956377	162.6	0.988636	1.10081	0.910552	0.951235	0.907622
QDPR	45	0.483252	89.4314	1.04401	1.02868	0.927311	0.913664	0.981922
QPCT	40	0.647971	63.037	1.07407	0.947802	0.978129	1.02179	0.9848
QSOX1	65	0.7526	153.415	1.02063	1.0504	0.92897	0.906831	0.90357
QSOX2	40	0.620257	101.839	1.10754	0.949248	0.94321	0.892958	0.868797
RAB14	20	0.501547	63.3398	1.03797	1.01791	0.94412	0.933389	1.0337
RAB4A	10	0.202204	142.406	1.07509	0.966574	0.958331	0.978457	0.938152
RAD23B	10	0.494336	269.806	1.00451	1.02892	0.966571	0.815576	0.980292
RARRES1	5	0.117513	40.396	0.92083	1.13502	0.944148	1.11201	1.08012
RARRES2	50	0.893852	162.422	1.02376	1.05805	0.918194	1.01486	1.16292
RBP4	40	0.777118	196.754	0.913719	0.965582	1.1207	1.06699	1.15609
RCN1	50	0.337285	197.101	0.948724	1.08005	0.971224	0.979059	0.946819
RCN2	40	0.525233	146.582	1.03626	0.986177	0.977565	0.947118	0.83892
RCSD1	10	0.574559	65.2892	1.03391	1.05229	0.913798	0.99663	0.855053
RECK	10	0.424567	273.322	1.02573	1.01084	0.963438	1.04548	1.03761
RELN	30	0.86116	128.63	1.06658	0.983596	0.949825	0.967963	0.87108
RELT	5	0.169482	62.1537	0.962875	1.18497	0.852158	0.781625	0.877634
RETREG2	20	0.687879	56.0335	0.991271	1.05539	0.953342	0.906511	0.901575
RFNG	15	0.438993	42.5788	1.14263	0.887758	0.969608	0.867136	0.83447
RGMA	30	0.577615	77.7388	1.00854	1.01014	0.981316	0.931314	0.805987
RGMB	30	0.367	55.5742	1.068	0.939243	0.992755	1.01679	1.44738
RGN	25	0.500945	107.26	1.00729	1.01226	0.980447	0.987598	1.0013
RIDA	5	0.0463036	22.176	1.01882	1.03393	0.947249	1.18449	1.0011
RMDN3	30	0.431942	118.094	1.06878	1.00682	0.924401	0.981989	0.951423
RNASE1	25	0.848159	56.115	1.2278	0.959129	0.813068	0.920851	2.569
RNASE2	15	0.247855	140.856	0.983367	1.05477	0.961864	0.934432	1.08455
RNASE4	25	0.685711	79.9328	1.004	1.01813	0.977866	1.08623	1.12739
RNASE6	5	0.0965891	193.841	1.08953	1.01284	0.897634	0.940162	1.11092
RNASET2	35	0.661015	181.695	0.99914	1.06807	0.932794	0.938426	1.07747
RNF13	10	0.359987	44.7872	1.06931	1.04576	0.884924	1.024	1.11456
RNH1	5	0.0426134	38.4408	1.04324	0.958039	0.998724	0.880701	0.902084
ROBO4	25	0.30116	41.5595	1.00874	1.02079	0.970469	0.955378	0.984422
RTN4R	20	0.709141	174.016	1.05929	0.90607	1.03464	1.02379	0.91769
RTN4RL1	20	0.695001	171.311	1.09	0.936249	0.973752	0.962829	0.900274
RTN4RL2	40	0.603653	159.459	1.14532	0.935213	0.919467	0.974487	1.36107
S1PR1	5	0.0762117	214.272	0.97705	1.08505	0.937901	0.895304	0.897035
SAA4	35	0.609755	146.635	1.07532	1.04886	0.875821	0.761814	0.851821
SAMD4A	5	0.0785457	143.618	1.05621	1.03354	0.910253	0.883416	1.122
SCG2	75	0.920284	196.149	0.929822	0.990018	1.08016	0.864489	0.954645
SCG3	80	0.951438	229.951	0.991161	1.02303	0.985806	0.881569	0.758403
SCG5	30	0.685738	119.367	0.886081	0.956535	1.15738	0.8973	1.04155
SCN3B	25	0.539891	227.584	0.951948	1.07348	0.974575	0.951925	0.804589
SCN4B	30	0.125233	262.654	1.00171	1.05644	0.941855	1.00255	0.993092
SCRG1	5	0.101982	392.395	0.939874	1.11775	0.942376	0.736223	0.872302
SCRN1	10	0.104205	169.89	0.984883	1.02029	0.994828	1.01563	1.12396
SDC1	10	0.275749	102.869	0.994697	1.05006	0.955243	0.917156	0.943639
SDC2	5	0.0809831	300.522	0.971723	1.09133	0.936947	0.904408	1.0938
SDCBP	5	0.0817862	67.5247	0.920645	1.08402	0.995337	0.96772	1.01634
SDF4	35	0.531678	121.284	1.04608	1.04084	0.913084	0.999108	0.976678
SDK1	5	0.0680119	38.8054	1.06646	0.930534	1.00301	0.886555	0.906066
SDK2	10	0.175032	110.112	1.04066	1.04613	0.913218	0.967645	0.894865
SEL1L	20	0.534944	99.6399	1.00227	1.05039	0.947347	0.95494	0.888421
SELENBP1	35	0.462569	189.042	1.0159	1.00706	0.977037	0.984765	0.969945
SELENOF	5	0.0228281	216.999	0.974019	1.00913	1.01685	0.936212	0.96312
SELENOM	10	0.0531107	107.505	0.989364	1.04707	0.96357	0.852131	0.925897
SELENOP	35	0.80979	99.399	1.00912	0.992273	0.998605	1.07962	1.02646
SELL	30	0.615241	184.701	1.02373	1.04607	0.930197	0.926788	0.882948
SEMA3A	15	0.16791	114.418	1.05608	0.981246	0.962672	0.950289	0.991997
SEMA3B	65	0.768901	119.946	0.996502	1.05768	0.945814	1.01031	1.03501
SEMA3C	15	0.470081	127.865	1.0444	1.0212	0.934409	0.915461	0.977109
SEMA3E	15	0.371936	85.6223	1.07522	0.948085	0.976698	1.07692	0.950998
SEMA3F	20	0.430747	65.1728	1.0401	1.01124	0.948651	0.959169	0.990186
SEMA3G	35	0.580878	91.1542	1.07024	0.997345	0.932418	0.986896	0.941046
SEMA4B	45	0.657738	119.634	1.07956	1.01464	0.905795	0.957616	0.97549
SEMA4C	20	0.988413	197.525	1.06953	0.980414	0.95006	0.98846	1.0008
SEMA4D	20	0.493288	108.441	0.992264	1.04591	0.961825	1.03327	1.02173
SEMA6A	45	0.397727	91.2465	1.10879	0.995688	0.895517	0.902224	1.14636
SEMA6B	10	0.596283	129.527	1.04115	0.983443	0.975406	0.929043	0.814115
SEMA6C	25	0.403659	56.3393	1.08472	0.948506	0.96677	1.02746	0.982374
SEMA7A	70	0.55152	134.758	1.02558	1.02243	0.95199	0.974101	1.04092
SERBP1	5	0.0686308	118.409	1.00863	1.06391	0.927464	0.778403	1.17418
SERPINA1	130	0.708059	154.73	0.691669	0.988089	1.32024	1.65181	1.10567
SERPINA10	15	0.487351	276.847	0.866776	1.03266	1.10057	0.844575	0.885955
SERPINA3	125	0.62777	202.081	1.05076	1.00181	0.947423	1.08825	1.25375
SERPINA4	40	0.744272	119.594	0.91006	0.879801	1.21014	1.18635	1.1179
SERPINA5	80	0.685794	108.189	1.05859	0.929049	1.01236	1.02028	1.028
SERPINA7	25	0.707371	165.889	0.653454	1.01221	1.33434	1.1454	1.07971
SERPINB1	30	0.618335	160.664	1.03532	1.01997	0.944709	1.00738	0.952315
SERPINB6	50	0.751805	100.816	1.04177	1.01186	0.946371	0.958936	0.980657
SERPINB9	5	0.078681	54.4457	0.973094	1.0886	0.938302	0.95104	1.01426
SERPINC1	60	0.576101	73.8354	0.99949	1.04403	0.956482	1.00192	1.32812
SERPIND1	10	0.832053	208.565	0.919342	0.95387	1.12679	1.11273	0.981624
SERPINE1	15	0.338334	136.513	0.911265	1.08789	1.00085	1.13293	0.978693
SERPINF1	190	0.771457	166.814	0.958664	1.07786	0.963479	0.960006	1.0692
SERPINF2	110	0.662169	145.815	0.928679	1.01202	1.0593	1.00056	1.0756
SERPING1	60	0.693565	161.951	1.05926	0.998191	0.942554	0.952612	1.04216
SERPINI1	80	0.55575	127.155	0.976124	1.01359	1.01029	0.987874	0.821142
SEZ6	15	0.597344	184.566	0.988671	1.03468	0.976653	0.937845	0.912454
SEZ6L	5	0.171535	58.34	1.1787	0.98464	0.836662	1.05422	1.9665
SEZ6L2	15	0.267566	129.815	1.03676	1.04873	0.914516	0.953433	0.876815
SF3A1	15	0.506365	134.67	1.08197	0.941926	0.976108	1.04129	1.03274
SFRP4	15	0.169016	188.418	0.96723	1.09288	0.939895	0.858857	1.49719
SH3BGRL	50	0.463177	158.903	1.02496	1.01631	0.958732	0.867169	0.970944
SH3BGRL2	5	0.0540067	46.0231	1.04948	0.942391	1.00813	1.06235	0.999852
SH3BGRL3	5	0.137305	113.769	1.15223	0.962262	0.885511	0.995562	1.07794
SHBG	10	0.828532	108.55	0.47359	0.743394	1.78302	1.76854	1.14279
SHISA6	30	0.69025	79.5545	1.00503	1.03105	0.963923	1.01733	0.973348
SIAE	35	0.322086	120.165	1.02296	1.02966	0.947374	0.911656	0.998818
SIGLEC1	5	0.0496592	41.3129	0.957106	1.0544	0.988491	0.856888	0.939862
SIGLEC14	30	0.507162	75.0208	1.05146	1.00465	0.943889	1.00024	1.04973
SIL1	25	0.519644	147.497	1.02171	0.98431	0.993979	1.02717	0.979102
SIRPA	60	0.813062	103.823	1.00157	1.01905	0.979379	0.95363	0.93882
SKP1	10	0.418042	44.7604	1.01756	0.995947	0.986493	0.84554	0.798894
SLC12A5	5	0.0883843	65.7363	0.998585	1.08908	0.912332	0.759109	0.861401
SLC38A10	60	0.761281	127.783	0.942107	1.01511	1.04278	0.903759	0.953248
SLC39A10	45	0.663757	216.952	1.02437	1.00077	0.974855	1.00277	0.80872
SLC39A12	10	0.698199	258.195	1.06503	0.947182	0.987788	0.836435	1.10019
SLC3A2	5	0.0998485	37.325	1.09912	1.00143	0.899442	0.965513	0.908022
SLC5A5	30	0.698068	235.741	1.0236	1.08716	0.889239	0.901433	1.14283
SLC8A2	10	0.176363	135.683	1.04216	1.04767	0.91017	0.872909	0.834918
SLC9A3R1	15	0.545459	201.286	0.933707	1.10728	0.959016	0.828643	0.945396
SLIT3	10	0.100227	74.3737	1.02457	1.00685	0.968581	0.976874	0.885988
SLITRK1	25	0.720131	304.667	1.02864	0.952866	1.01849	0.964387	0.783613
SLITRK2	10	0.635656	137.273	1.02164	0.930892	1.04747	1.00088	0.754932
SLITRK3	5	0.102628	278.648	1.07801	0.88374	1.03825	1.09137	0.944433
SLITRK4	30	0.795157	152.557	1.11146	0.90472	0.983817	0.959553	0.800129
SLITRK5	25	0.384456	178.903	1.04577	0.951585	1.00264	1.03938	0.868082
SMOC1	25	0.658523	141.557	0.949206	1.0689	0.98189	1.10186	1.18047
SMPDL3A	5	0.0912819	134.773	0.989446	1.0961	0.914454	0.9522	1.00058
SMPDL3B	35	0.524016	181.735	1.01844	1.04131	0.940254	0.984253	0.905658
SNCB	15	0.360352	173.503	1.01111	0.872514	1.11637	1.00112	0.986764
SNCG	5	0.110791	30.6365	0.938835	1.12789	0.933274	0.871702	1.01122
SNED1	25	0.656384	122.597	1.0852	0.99135	0.923451	1.01372	1.15112
SOD1	40	0.762658	98.5406	0.987064	1.07359	0.939343	0.942688	0.842681
SOD2	10	0.302127	41.2112	1.02607	0.923952	1.04998	1.02118	0.958578
SOD3	75	0.839249	103.103	1.00709	1.01773	0.975173	0.91256	1.09533
SORCS1	5	0.0608802	35.043	1.06873	0.978422	0.952848	0.968628	0.961585
SORCS3	20	0.356973	149.201	1.02894	1.04164	0.929425	0.96415	0.848678
SORL1	65	0.535196	90.7947	1.03771	1.02356	0.938728	1.05434	1.11777
SORT1	25	0.350509	127.808	1.11558	0.966442	0.917975	1.02071	1.36585
SPARC	65	0.630262	150.358	0.974825	1.1244	0.900772	0.917955	1.36049
SPINK5	10	0.0998986	185.948	1.08544	1.00575	0.908818	0.944757	0.881724
SPINK6	5	0.0679489	72.5365	1.07376	0.986288	0.939953	0.856467	2.22707
SPINT1	10	0.314685	95.1732	1.0539	1.04436	0.90174	1.09903	1.02902
SPINT2	10	0.599508	156.199	0.975742	1.0514	0.972861	0.925155	0.934253
SPOCK1	50	0.480299	151.357	1.00607	1.03694	0.956989	0.891012	1.15515
SPOCK2	65	0.526378	125.476	0.923205	1.08318	0.993615	0.861101	1.03784
SPOCK3	15	0.483421	107.809	1.0013	1.02558	0.973122	0.986777	0.986104
SPON1	25	0.278438	84.2567	1.06396	1.05459	0.881444	0.980669	1.12545
SPON2	25	0.424903	157.95	0.989937	1.05825	0.951813	0.927218	0.926326
SPP1	165	0.682566	155.167	0.962795	1.09068	0.946526	1.05894	1.04497
SPRN	20	0.248086	43.061	1.01382	0.981112	1.00507	0.912347	0.828753
SRGN	10	0.33043	107.878	1.01362	1.08382	0.902555	0.965645	1.09188
ST13	10	0.202135	79.6605	0.925425	1.05851	1.01607	0.791228	0.889476
ST13P5	5	0.130083	203.214	0.955029	1.1466	0.898369	0.999298	1.03478
ST6GAL2	15	0.492625	88.4669	0.972794	1.06995	0.957252	0.811124	0.821587
ST6GALNAC1	25	0.256886	160.591	1.04326	1.04032	0.916415	0.896672	0.876236
ST6GALNAC5	5	0.0272322	150.919	1.03066	0.990736	0.978608	0.93051	0.834456
ST8SIA3	30	0.795636	167.138	1.04733	0.90657	1.0461	0.997736	0.841978
ST8SIA4	5	0.0485419	59.4438	0.961384	1.05449	0.984123	0.920531	0.918614
ST8SIA5	20	0.47292	113.27	1.05949	1.01003	0.930484	0.980995	0.919497
STAB1	5	0.0493695	107.239	1.04535	0.947411	1.00724	1.1275	1.06273
STC1	10	0.369696	93.2899	1.02614	1.07276	0.9011	1.01845	0.863883
STC2	15	0.878389	187.298	1.06452	0.949569	0.985912	0.952281	0.974478
STMN1	25	0.485723	249.053	0.958789	1.05621	0.984998	0.794229	0.911614
STMN3	10	0.281049	73.7145	0.914518	0.978672	1.10681	0.817872	0.955344
STX12	5	0.035413	59.7333	0.962799	1.0333	1.0039	0.923585	1.00738
STX1B	20	0.498541	193.563	1.08242	0.997847	0.919729	0.957169	0.910292
STX7	10	0.437387	125.51	0.952526	1.0026	1.04488	0.790398	0.95397
SUCO	15	0.563931	168.105	0.956739	1.10182	0.94144	0.989413	0.898291
SULF2	10	0.426506	251.469	0.920688	1.06489	1.01442	0.693723	0.7878
SUOX	10	0.128558	59.1605	1.11752	0.942826	0.939654	0.962381	0.996381
SUSD2	5	0.0584172	61.0106	1.04385	1.02246	0.933685	1.01241	1.03781
SUSD5	60	0.668896	290.976	1.00348	1.04409	0.952421	0.932992	0.89625
SYT1	10	0.0653876	77.1121	1.0284	0.961783	1.00982	0.939623	0.99767
TAC1	5	0.141129	180.005	0.854637	1.00889	1.13647	1.11451	0.98711
TAFA5	10	0.364846	170.263	1.01106	1.01915	0.969785	0.981146	0.939513
TAGLN	50	0.621979	210.215	0.921752	1.26567	0.812582	1.02545	1.12703
TAGLN3	15	0.444677	379.592	1.00338	0.977534	1.01908	0.859387	0.866272
TALDO1	15	0.228678	234.21	1.01531	1.01498	0.969712	0.972963	1.02324
TBCA	15	0.242259	236.771	1.0078	0.997776	0.994425	0.783723	1.0344
TCN2	15	0.518783	150.286	1.0682	0.99503	0.93677	1.00796	1.06522
TENM3	10	0.276462	59.4796	0.994257	1.10943	0.896315	0.852862	0.855471
TF	75	0.832233	169.459	0.897568	1.24539	0.857045	1.126	0.96827
TFRC	25	0.603846	182.923	1.04548	0.992076	0.962447	0.931685	1.02611
TGFB1	10	0.0944945	228.605	0.946923	1.03404	1.01904	1.00881	0.994348
TGFBI	85	0.57202	190.786	1.09905	0.964644	0.936301	1.02262	0.958962
TGFBR3	40	0.736623	123.127	1.05553	1.00357	0.940897	0.913717	0.880013
THBS1	15	0.374513	143.372	0.946216	1.09728	0.956501	1.04845	0.923752
THBS2	40	0.617281	94.774	1.02406	1.10928	0.866658	1.0005	1.51116
THBS4	40	0.957217	121.109	1.15366	0.973823	0.872521	1.11386	1.51446
THSD7A	5	0.0425394	286.608	1.04584	0.992372	0.96179	1.00263	0.904404
THY1	35	0.655626	88.2403	1.04696	1.00352	0.949525	1.03181	1.25658
TICAM2	10	0.590409	285.394	1.10248	0.917896	0.979619	1.12609	1.04485
TIE1	20	0.595505	103.787	1.02563	1.05965	0.914712	0.880103	0.882105
TIMP1	45	0.853357	125.067	0.963978	1.10145	0.934572	1.0106	1.30286
TIMP2	75	0.559189	182.685	0.972955	1.06537	0.961673	0.955519	1.03552
TIMP4	5	0.0803698	134.731	1.00959	1.07514	0.915265	0.970733	0.919415
TINAGL1	5	0.0801261	30.0737	1.01506	0.913414	1.07153	1.13724	0.986482
TKT	10	0.114993	74.8573	0.936723	1.06499	0.998282	0.996996	1.12657
TM9SF3	15	0.549969	134.253	1.07876	0.977386	0.943856	0.964808	0.941234
TMED2	10	0.114916	154.577	0.965144	1.04977	0.985085	0.938257	0.843527
TMED4	10	0.611139	158.585	0.922068	1.05448	1.02345	0.947383	0.828758
TMEM108	5	0.116568	38.4238	1.05761	1.07654	0.865844	1.10723	1.19362
TMEM130	15	0.541177	109.377	1.01821	1.00568	0.976102	0.896259	0.873345
TMEM132A	95	0.815867	101.942	1.0531	0.955873	0.991025	0.962813	0.824282
TMEM132B	40	0.551972	204.239	1.09282	0.993878	0.913302	0.994964	1.12049
TMEM132C	40	0.560496	196.2	1.06498	0.970882	0.964141	1.01599	0.909533
TMEM132D	60	0.677801	163.923	1.05051	0.991014	0.958472	0.921459	0.751328
TMEM132E	20	0.430069	71.0945	1.05591	0.981035	0.963054	0.93344	0.958686
TMEM59L	10	0.665424	140.363	0.998485	0.984811	1.0167	1.04462	0.935098
TMPRSS5	5	0.0960709	105.43	1.10329	0.913318	0.983388	1.03199	1.1681
TMSB4X	10	0.153365	249.054	0.913253	1.06733	1.01942	0.681081	1.00565
TMX3	5	0.0492474	240.599	0.980513	1.05601	0.963478	0.861994	0.914998
TMX4	10	0.215666	37.0426	0.961262	1.02324	1.01549	0.788765	0.844146
TNFRSF21	10	0.453573	65.5517	1.13545	0.978503	0.886045	1.02716	1.54907
TNFSF12	10	0.120614	22.1831	0.909409	1.05154	1.03906	0.85615	0.81851
TNFSF13B	15	0.191147	41.8857	1.02398	1.14284	0.833182	0.941731	0.949007
TNN	10	0.311429	46.3728	0.911918	1.16087	0.92721	0.834852	0.889227
TNR	40	0.6356	74.0684	0.986799	1.06498	0.94822	1.07528	0.96933
TNXB	35	0.769129	70.4948	1.05115	1.01198	0.936868	1.08642	1.11185
TOM1L2	5	0.0628387	111.527	1.04403	1.02793	0.928038	0.86748	0.805852
TOR1B	10	0.0799089	77.5693	0.987127	1.03042	0.982456	1.03582	0.995392
TPI1	100	0.6415	146.083	0.992023	1.02424	0.983737	0.927361	0.869189
TPM2	5	0.24688	228.211	0.853082	1.28503	0.861891	0.881296	1.08553
TPP1	50	0.89286	100.171	0.993988	1.02203	0.983984	0.978771	1.0259
TPPP3	5	0.0880176	69.6857	0.955199	1.10141	0.943396	0.89326	0.955442
TREM2	15	0.526212	69.2556	1.04076	0.795639	1.1636	1.62358	1.35126
TRH	25	0.878407	96.1559	1.00437	0.97448	1.02115	1.49835	1.07979
TRHDE	30	0.805987	186.681	1.0603	1.00602	0.933685	0.856283	0.92261
TSKU	5	0.0976743	139.601	1.09285	0.89813	1.00902	1.02503	0.73283
TTR	40	0.396482	90.3272	0.954902	1.05636	0.988742	0.968884	1.15161
TUBB4B	5	0.0746033	95.0437	0.931995	0.988207	1.0798	0.91135	1.34599
TWF2	10	0.126374	63.4938	1.03259	0.98559	0.981823	0.993723	1.08344
TWSG1	10	0.0776578	220.982	0.941888	1.09529	0.962826	0.977703	0.952069
TXN	35	0.680978	154.776	0.992165	1.04739	0.960441	0.928817	0.89104
TXNDC15	5	0.0898774	71.6817	1.00483	1.08736	0.907804	1.11423	1.03999
TXNDC17	20	0.32411	152.611	0.987117	1.02049	0.992392	0.901003	0.9717
TXNDC5	20	0.392221	78.8204	0.998886	1.05563	0.945488	0.944045	0.972496
TXNL1	20	0.507998	78.917	1.07683	0.981944	0.941226	0.934741	0.934778
TYRO3	20	0.497275	116.336	1.00535	1.04192	0.952734	1.04167	0.949221
UBA1	10	0.0674158	73.0004	0.939703	1.03926	1.02104	0.928638	1.19004
UBE2K	5	0.0718363	45.4667	0.9206	1.06049	1.01891	0.991571	0.819413
UBE2L3	10	0.63135	149.952	1.00484	1.00514	0.990021	0.98583	0.893038
UBE2NL	5	0.0802178	50.3579	0.979383	1.08851	0.932103	0.857152	0.809807
UBQLN2	10	0.269536	307.851	1.02804	1.03388	0.938079	0.813615	0.961556
UCHL1	5	0.0578943	117.963	0.998744	1.05851	0.942744	1.05566	0.969774
UGGT1	15	0.495517	124.504	0.98832	1.06442	0.947261	0.984196	0.982615
UNC5A	15	0.179075	90.2075	0.941907	1.0638	0.994289	0.966324	0.892749
UNC5C	30	0.864521	178.767	1.05341	1.02601	0.920579	0.919155	1.05851
UNC5D	10	0.889029	271.038	1.04447	1.00212	0.953408	0.952972	0.857966
VAPA	30	0.165798	261.188	1.03331	0.988373	0.978322	0.923723	0.91564
VASN	25	0.360154	174.262	1.04091	1.02239	0.936703	0.978434	0.985217
VCAM1	70	0.731228	151.07	0.954232	1.13153	0.914236	1.03807	0.944483
VCAN	45	0.506289	107.766	0.986965	1.06186	0.951179	0.908538	0.866221
VCL	15	0.126538	182.178	0.973525	1.10867	0.9178	0.957727	1.0567
VGF	75	0.9193	101.069	0.964949	0.901688	1.13336	1.09757	0.955461
VIM	25	0.666259	92.5093	0.566113	0.599343	1.83454	0.318355	0.959809
VIT	10	0.532643	228.213	1.05644	1.04502	0.898536	0.955514	1.07206
VLDLR	20	0.501529	128.652	1.06013	1.00229	0.937579	0.924608	0.928104
VMO1	25	0.430731	63.996	1.06689	1.02122	0.911897	1.05089	1.18752
VNN1	20	0.569682	91.6048	0.872835	1.05204	1.07513	0.921063	1.07677
VSIG4	25	0.463578	85.2952	1.04507	1.01439	0.940537	1.11263	1.46819
VSNL1	15	0.545736	129.708	1.03954	0.952416	1.00804	1.0571	0.832748
VSTM2A	45	0.66683	225.882	1.07929	0.996919	0.923793	0.946033	1.06912
VSTM2B	40	0.781218	127.328	1.0307	1.0102	0.959103	1.00179	0.897766
VTN	70	0.705023	131.625	0.803545	0.893541	1.30291	1.13142	1.40768
VWA7	15	0.368569	59.1013	0.997691	1.02795	0.974357	1.0192	0.902933
VWC2	5	0.0261293	259.082	0.980105	0.990303	1.02959	0.823896	0.990448
VWF	40	0.357314	137.066	1.01233	1.0349	0.952765	1.04775	1.05886
WARS1	5	0.0216597	321.299	1.00878	1.01589	0.975329	0.830597	0.892154
WASF1	5	0.132006	142.553	0.993783	1.135	0.871212	0.973594	1.07578
WDR1	5	0.103855	96.5574	0.932701	1.11961	0.947691	0.913963	1.01918
WFDC1	10	0.821805	109.805	1.1035	0.948959	0.947545	0.878704	1.39784
WFIKKN2	25	0.346381	111.262	0.944661	1.01717	1.03817	1.0364	1.26542
XXYLT1	35	0.390362	194.883	1.08388	1.00214	0.913986	0.92409	0.695339
XYLT1	20	0.442254	151.384	1.03038	1.03462	0.934993	0.998558	1.00869
YME1L1	15	0.887241	165.831	0.993595	1.04633	0.960071	0.936376	0.833366
YWHAB	20	0.280054	89.4907	0.975	1.02164	1.00335	1.05025	0.943843
YWHAE	55	0.665209	152.742	1.00689	1.03172	0.961391	0.996579	1.07032
YWHAG	10	0.731504	77.9882	1.01172	1.01897	0.969314	1.01417	1.00048
YWHAH	20	0.413481	165.71	0.989491	1.06278	0.947726	0.952353	1.04373
YWHAQ	10	0.471828	44.0314	0.931092	1.07165	0.997262	0.99331	1.03512
YWHAZ	35	0.575371	118.588	0.983344	1.03573	0.980923	0.969359	0.951329
ZP2	40	0.741391	162.702	0.968462	1.05374	0.977794	0.83776	0.800927
prpL	10	0.75908	89.5777	0.969038	0.874773	1.15619	0.79954	1.15487
	125	0.618544	218.15	0.905141	1.14018	0.954683	0.83769	0.836738

## Sheet: s03
query_type	drug	n_patients
wells	well visit control	5290
inpt	minocycline	44
inpt	azithromycin	35
inpt	doxycycline	10
inpt	clindamycin	6
derms	clindamycin	3389
derms	doxycycline	2054
derms	isotretinoin	623
derms	minocycline	373
derms	azithromycin	219
derms	erythromycin	35
derms	other/unknown	2

## Sheet: s04
subject_id	sex	age_bin	drug	nfl
0058	F	30-34	well visit control	15.3
006F	M	25-29	well visit control	11.2
00B8	M	75-79	well visit control	54.5
00FC	F	45-49	well visit control	32.1
0134	M	65-69	well visit control	28
018D	F	20-24	well visit control	21.9
0267	M	30-34	well visit control	16.1
02A1	M	65-69	well visit control	41.8
03E4	F	70-74	doxycycline	41
0404	F	55-59	well visit control	27.1
04BB	F	65-69	well visit control	29.3
052D	F	45-49	clindamycin	32.2
05DA	F	25-29	clindamycin	29.9
06C8	F	35-39	clindamycin	20.3
0853	M	30-34	well visit control	19.1
0A1B	M	25-29	clindamycin	23.8
0AD0	M	55-59	well visit control	70.1
0AEC	F	20-24	well visit control	17.3
0B90	F	25-29	well visit control	28.4
0BB7	F	45-49	well visit control	25.3
0E01	M	25-29	clindamycin	21.2
0F65	M	65-69	well visit control	27.6
0FAD	M	≥80	well visit control	51.6
0FD5	F	35-39	clindamycin	29.8
1012	F	30-34	clindamycin	13.5
109D	F	60-64	well visit control	19.4
112B	M	30-34	clindamycin	19.4
119F	F	35-39	clindamycin	22
12B8	M	50-54	well visit control	52.2
12C2	F	25-29	clindamycin	23.2
12CF	F	35-39	well visit control	14.2
12E8	F	25-29	clindamycin	9.65
1303	M	25-29	doxycycline	21.3
133E	F	35-39	doxycycline	18.5
1364	F	30-34	isotretinoin	12.4
13BD	F	75-79	well visit control	59.6
13D1	F	35-39	well visit control	24.8
1422	F	55-59	clindamycin	32.4
1438	F	35-39	well visit control	5.4
14D9	F	30-34	well visit control	57.4
14F4	F	25-29	well visit control	21.6
1675	F	25-29	clindamycin	21.3
17BC	F	55-59	doxycycline	37.7
17C2	F	70-74	well visit control	8.97
17C6	F	25-29	well visit control	15.8
181D	F	55-59	well visit control	24.7
193B	M	20-24	isotretinoin	20.8
193D	M	30-34	doxycycline	11.7
1956	M	45-49	well visit control	31.2
199D	F	70-74	well visit control	32.8
1B6B	M	40-44	well visit control	20.4
1BD1	F	60-64	doxycycline	53.5
1BD4	F	25-29	isotretinoin	35.5
1C27	M	65-69	well visit control	45.4
1C2E	F	20-24	well visit control	15.7
1D0F	F	55-59	well visit control	20.9
1D3D	F	20-24	clindamycin	11.3
1DA4	F	30-34	well visit control	10.7
1ECC	M	75-79	well visit control	70.7
1F1E	M	<20	isotretinoin	15.9
1FCA	F	25-29	clindamycin	8.57
2042	F	55-59	well visit control	27.3
205E	F	≥80	well visit control	153
2060	F	70-74	well visit control	25.3
2061	F	35-39	clindamycin	45.5
209B	F	70-74	doxycycline	24.5
2133	F	35-39	clindamycin	26.1
216C	F	20-24	clindamycin	24.6
22A7	F	60-64	doxycycline	55.7
22D5	F	70-74	well visit control	5.4
22EA	F	25-29	well visit control	20
2315	M	25-29	clindamycin	25.5
2316	F	50-54	doxycycline	23.5
2327	F	55-59	well visit control	22.7
2368	M	55-59	well visit control	37.6
239D	F	30-34	doxycycline	17
2426	F	55-59	well visit control	31.1
2439	F	25-29	clindamycin	35.3
245B	M	30-34	doxycycline	9.26
2579	F	55-59	clindamycin	19.45
257E	M	75-79	well visit control	76.35
25CF	F	55-59	well visit control	130
268C	M	35-39	well visit control	21.3
2711	M	35-39	well visit control	17.3
272F	M	65-69	well visit control	21.5
27ED	F	30-34	clindamycin	34.2
2826	F	60-64	minocycline	45.7857
287F	F	70-74	well visit control	71.7
2893	F	30-34	clindamycin	55.95
2899	F	50-54	well visit control	27.2
28BE	M	40-44	well visit control	21.6
2946	F	<20	isotretinoin	19.1
2988	F	30-34	isotretinoin	15.662
2997	M	60-64	doxycycline	55.9
29A9	M	≥80	well visit control	78.5
29F4	F	45-49	well visit control	16.9
29F9	M	25-29	doxycycline	99.3
2BAC	F	35-39	well visit control	32.2
2CE7	F	40-44	well visit control	27.8
2D42	F	35-39	well visit control	42.9
2DAE	F	40-44	well visit control	70.2
2DB1	F	50-54	doxycycline	21.7
2E6E	F	30-34	well visit control	29.7
2E77	F	65-69	clindamycin	39.6
2EAD	M	25-29	doxycycline	17
2F01	M	45-49	clindamycin	27.75
2F5E	F	75-79	well visit control	75.3
2F69	M	35-39	doxycycline	16.3
2FBA	F	25-29	well visit control	28.2
2FC5	F	55-59	clindamycin	35.6
2FFD	F	60-64	doxycycline	63.1
308F	F	25-29	clindamycin	33.6
3197	F	30-34	clindamycin	14.7

## Sheet: s05
parameter	estimate	std_error	t_value	pr_t
(Intercept)	2.48062	0.176937	14.0198	5.63301e-26
drugclindamycin	0.0950446	0.133272	0.713164	0.477297
drugisotretinoin	0.0262943	0.246352	0.106735	0.915199
drugdoxycycline	0.0436786	0.14904	0.293066	0.770039
drugminocycline	0.283137	0.54734	0.517297	0.606017
age	0.0171002	0.00319572	5.35097	5.01965e-07

## Sheet: s06
subject_id	summary_of_most_severe_health_problems	indication_for_minocycline	day_of_death	routes
0143	lung cancer	skin and soft tissue infection	53	Oral
01AC	cystic fibrosis	pneumonia	126	Oral
02FA	lung transplant, Stenotrophomonas maltophilia	sepsis	104	Intravenous
0AF5	pyelonephritis	pyelonephritis		Oral
0CCC	cystic fibrosis	CF-associated infection		Oral
0E2E	colorectal cancer, COVID-19	chemotherapy skin toxicity	123	Oral
1055	Parkinson's disease, aspirational pneumonia	pneumonia		Intravenous
11FB	pulmonary hypertension	scleroderma calcinosis		Oral
1361	kidney failure	bloodstream infection	71	Intravenous
13C6	endocarditis	sepsis	224	Intravenous
16AA	adenocarcinoma, pneumonia	chemotherapy skin toxicity	115	Oral
16BD	cystic fibrosis	pneumonia		Oral
18D4	osteomyelitis, diabetic foot ulcer	skin and soft tissue infection		Intravenous, Oral
194A	gastrointestinal bleeding	skin and soft tissue infection		Oral
1CD5	hip fracture, opioid overdose	unknown		Oral
1FFF	stroke	unknown		Oral
24DB	kidney failure, peripheral neuropathy	pneumonia		Intravenous
267E	aortic dissection repair, kidney failure, pneumonia	pneumonia		Intravenous, Oral
2C07	upper gastrointestinal hemorrhage	skin and soft tissue infection		Oral
2E53	seizure	skin and soft tissue infection	6	Intravenous

## Sheet: s07
subject_id	query_type	sex	age_bin	drug	route	daily_dose	nfl	on	sample_date	days_since_start	days_since_end	new_zero	plot_day
0143	inpt	F	70-74	minocycline	Oral		67.6	TRUE	3	3	-4	-1	4
0143	inpt	F	70-74	minocycline	Oral		88.5	TRUE	4	4	-3	-1	5
01AC	inpt	M	≥80	minocycline	Oral		153	FALSE	48	48	43	-1	49
01AC	inpt	M	≥80	minocycline	Oral		23.1	FALSE	49	49	44	-1	50
01AC	inpt	M	≥80	minocycline	Oral		150	FALSE	50	50	45	-1	51
01AC	inpt	M	≥80	minocycline	Oral		188	FALSE	52	52	47	-1	53
01AC	inpt	M	≥80	minocycline	Oral		195	FALSE	54	54	49	-1	55
01AC	inpt	M	≥80	minocycline	Oral		206	FALSE	55	55	50	-1	56
01AC	inpt	M	≥80	minocycline	Oral		196	FALSE	56	56	51	-1	57
01AC	inpt	M	≥80	minocycline	Oral		210	FALSE	57	57	52	-1	58
01AC	inpt	M	≥80	minocycline	Oral		235	FALSE	58	58	53	-1	59
01AC	inpt	M	≥80	minocycline	Oral		228	FALSE	59	59	54	-1	60
01AC	inpt	M	≥80	minocycline	Oral		236	FALSE	60	60	55	-1	61
01AC	inpt	M	≥80	minocycline	Oral		260	FALSE	61	61	56	-1	62
01AC	inpt	M	≥80	minocycline	Oral		281	FALSE	62	62	57	-1	63
01AC	inpt	M	≥80	minocycline	Oral		256	FALSE	63	63	58	-1	64
01AC	inpt	M	≥80	minocycline	Oral		331	FALSE	64	64	59	-1	65
02FA	inpt	F	70-74	minocycline	Intravenous		1146	TRUE	88	63	-16	24	64
02FA	inpt	F	70-74	minocycline	Intravenous		1134	TRUE	89	64	-15	24	65
02FA	inpt	F	70-74	minocycline	Intravenous		1095	TRUE	90	65	-14	24	66
02FA	inpt	F	70-74	minocycline	Intravenous		1014	TRUE	91	66	-13	24	67
02FA	inpt	F	70-74	minocycline	Intravenous		1064	TRUE	92	67	-12	24	68
02FA	inpt	F	70-74	minocycline	Intravenous		1083	TRUE	93	68	-11	24	69
02FA	inpt	F	70-74	minocycline	Intravenous		1373	TRUE	96	71	-8	24	72
02FA	inpt	F	70-74	minocycline	Intravenous		1363	TRUE	97	72	-7	24	73
02FA	inpt	F	70-74	minocycline	Intravenous		1327	TRUE	98	73	-6	24	74
02FA	inpt	F	70-74	minocycline	Intravenous		1368	TRUE	99	74	-5	24	75
02FA	inpt	F	70-74	minocycline	Intravenous		1345	TRUE	100	75	-4	24	76
02FA	inpt	F	70-74	minocycline	Intravenous		1275	TRUE	101	76	-3	24	77
02FA	inpt	F	70-74	minocycline	Intravenous		117	TRUE	102	77	-2	24	78
02FA	inpt	F	70-74	minocycline	Intravenous		6.39	TRUE	103	78	-1	24	79
0AF5	inpt	F	30-34	minocycline	Oral	200	116	FALSE	0	-1	-33	0	0
0AF5	inpt	F	30-34	minocycline	Oral	200	82.1	FALSE	1	0	-32	0	1
0AF5	inpt	F	30-34	minocycline	Oral	200	83.4	TRUE	3	2	-30	0	3
0AF5	inpt	F	30-34	minocycline	Oral	200	93.6	TRUE	4	3	-29	0	4
0AF5	inpt	F	30-34	minocycline	Oral	200	67.6	TRUE	6	5	-27	0	6
0AF5	inpt	F	30-34	minocycline	Oral	200	87.1	TRUE	13	12	-20	0	13
0AF5	inpt	F	30-34	minocycline	Oral	200	99.2	TRUE	15	14	-18	0	15
0AF5	inpt	F	30-34	minocycline	Oral	200	105	TRUE	17	16	-16	0	17
0AF5	inpt	F	30-34	minocycline	Oral	200	98.4	TRUE	19	18	-14	0	19
0AF5	inpt	F	30-34	minocycline	Oral	200	120	TRUE	21	20	-12	0	21
0AF5	inpt	F	30-34	minocycline	Oral	200	221	TRUE	27	26	-6	0	27
0AF5	inpt	F	30-34	minocycline	Oral	200	196	TRUE	29	28	-4	0	29
0AF5	inpt	F	30-34	minocycline	Oral	200	179	TRUE	31	30	-2	0	31
0AF5	inpt	F	30-34	minocycline	Oral	200	151	TRUE	33	32	0	0	33
0AF5	inpt	F	30-34	minocycline	Oral	200	177	TRUE	37	36	4	0	37
0AF5	inpt	F	30-34	minocycline	Oral	200	148	TRUE	39	38	6	0	39
0AF5	inpt	F	30-34	minocycline	Oral	200	169	TRUE	40	39	7	0	40
0CCC	inpt	F	45-49	minocycline	Oral		52.5	TRUE	222	14	0	207	15
0E2E	inpt	M	40-44	minocycline	Oral		191	TRUE	116	3	-6	112	4
0E2E	inpt	M	40-44	minocycline	Oral		197	TRUE	118	5	-4	112	6
0E2E	inpt	M	40-44	minocycline	Oral		209	TRUE	119	6	-3	112	7
0E2E	inpt	M	40-44	minocycline	Oral		212	TRUE	120	7	-2	112	8
0E2E	inpt	M	40-44	minocycline	Oral		294	TRUE	122	9	0	112	10
1055	inpt	F	≥80	minocycline	Intravenous		135	TRUE	20	9	-5	10	10
1055	inpt	F	≥80	minocycline	Intravenous		111	TRUE	22	11	-3	10	12
1055	inpt	F	≥80	minocycline	Intravenous		36	TRUE	23	12	-2	10	13
1055	inpt	F	≥80	minocycline	Intravenous		118	TRUE	24	13	-1	10	14
1055	inpt	F	≥80	minocycline	Intravenous		112	TRUE	25	14	0	10	15
1055	inpt	F	≥80	minocycline	Intravenous		109	TRUE	26	15	1	10	16
1055	inpt	F	≥80	minocycline	Intravenous		97	TRUE	27	16	2	10	17
1055	inpt	F	≥80	minocycline	Intravenous		105	TRUE	28	17	3	10	18
11FB	inpt	M	55-59	minocycline	Oral		33.4	FALSE	113	113	112	-1	114
1361	inpt	M	40-44	minocycline	Intravenous		952	TRUE	64	41	-6	22	42
1361	inpt	M	40-44	minocycline	Intravenous		1119	TRUE	65	42	-5	22	43
1361	inpt	M	40-44	minocycline	Intravenous		1121	TRUE	66	43	-4	22	44
1361	inpt	M	40-44	minocycline	Intravenous		887	TRUE	67	44	-3	22	45
1361	inpt	M	40-44	minocycline	Intravenous		938	TRUE	68	45	-2	22	46
1361	inpt	M	40-44	minocycline	Intravenous		813	TRUE	69	46	-1	22	47
1361	inpt	M	40-44	minocycline	Intravenous		783	TRUE	71	48	1	22	49
13C6	inpt	F	55-59	minocycline	Intravenous		1143	TRUE	223	1	-2	221	2
13C6	inpt	F	55-59	minocycline	Intravenous		1582	TRUE	224	2	-1	221	3
16AA	inpt	F	50-54	minocycline	Oral		70	TRUE	98	98	-2	-1	99
16AA	inpt	F	50-54	minocycline	Oral		43.6	TRUE	99	99	-1	-1	100
16AA	inpt	F	50-54	minocycline	Oral		43.3	TRUE	100	100	0	-1	101
16BD	inpt	F	25-29	minocycline	Oral		45.8	TRUE	333	1	-20	331	2
16BD	inpt	F	25-29	minocycline	Oral		32.4	TRUE	336	4	-17	331	5
16BD	inpt	F	25-29	minocycline	Oral		39.4	TRUE	338	6	-15	331	7
16BD	inpt	F	25-29	minocycline	Oral		36.7	TRUE	339	7	-14	331	8
16BD	inpt	F	25-29	minocycline	Oral		43.6	TRUE	343	11	-10	331	12
16BD	inpt	F	25-29	minocycline	Oral		41.3	TRUE	345	13	-8	331	14
16BD	inpt	F	25-29	minocycline	Oral		37.7	TRUE	346	14	-7	331	15
16BD	inpt	F	25-29	minocycline	Oral		42.5	TRUE	350	18	-3	331	19
16BD	inpt	F	25-29	minocycline	Oral		47.2	TRUE	351	19	-2	331	20
16BD	inpt	F	25-29	minocycline	Oral		61.6	TRUE	353	21	0	331	22
16BD	inpt	F	25-29	minocycline	Oral		38.3	FALSE	432	100	79	331	101
16BD	inpt	F	25-29	minocycline	Oral		42	FALSE	434	102	81	331	103
16BD	inpt	F	25-29	minocycline	Oral		26.5	FALSE	437	105	84	331	106
18D4	inpt	F	55-59	minocycline	Intravenous		34.2	FALSE	66	-64	-64	66	0
18D4	inpt	F	55-59	minocycline	Intravenous		29.8	FALSE	67	-63	-63	66	1
18D4	inpt	F	55-59	minocycline	Oral		25.4	TRUE	68	1	-3	66	2
18D4	inpt	F	55-59	minocycline	Oral		31.4	TRUE	69	2	-2	66	3
18D4	inpt	F	55-59	minocycline	Oral		35.7	TRUE	70	3	-1	66	4
18D4	inpt	F	55-59	minocycline	Oral		26.4	TRUE	71	4	0	66	5
18D4	inpt	F	55-59	minocycline	Oral		29.4	TRUE	72	5	1	66	6
18D4	inpt	F	55-59	minocycline	Oral		30.5	TRUE	73	6	2	66	7
18D4	inpt	F	55-59	minocycline	Oral		25.6	TRUE	75	8	4	66	9
18D4	inpt	F	55-59	minocycline	Oral		29.8	TRUE	77	10	6	66	11
18D4	inpt	F	55-59	minocycline	Oral		28	TRUE	78	11	7	66	12
18D4	inpt	F	55-59	minocycline	Intravenous		31.9	FALSE	79	-51	-51	66	13
18D4	inpt	F	55-59	minocycline	Intravenous		42.1	FALSE	80	-50	-50	66	14
18D4	inpt	F	55-59	minocycline	Intravenous		27.7	FALSE	81	-49	-49	66	15
18D4	inpt	F	60-64	minocycline	Oral	200	47	TRUE	114	30	-1	66	48
18D4	inpt	F	60-64	minocycline	Oral	200	39.3	TRUE	116	32	1	66	50
18D4	inpt	F	60-64	minocycline	Oral	200	43	TRUE	117	33	2	66	51
18D4	inpt	F	60-64	minocycline	Oral	200	43	TRUE	118	34	3	66	52
18D4	inpt	F	55-59	minocycline	Intravenous		23	FALSE	177	47	47	66	111
18D4	inpt	F	55-59	minocycline	Intravenous		18.7	FALSE	193	63	63	66	127
18D4	inpt	F	55-59	minocycline	Intravenous		17.8	FALSE	198	68	68	66	132
18D4	inpt	F	55-59	minocycline	Intravenous		9.56	FALSE	208	78	78	66	142
194A	inpt	M	55-59	minocycline	Oral	200	47.7	FALSE	0	0	-30	-1	1
194A	inpt	M	55-59	minocycline	Oral	200	2663	TRUE	2	2	-28	-1	3
194A	inpt	M	55-59	minocycline	Oral	200	68.2	TRUE	4	4	-26	-1	5
194A	inpt	M	55-59	minocycline	Oral	200	93.5	TRUE	16	16	-14	-1	17
194A	inpt	M	55-59	minocycline	Oral	200	83.2	TRUE	24	24	-6	-1	25
194A	inpt	M	55-59	minocycline	Oral	200	70.6	TRUE	26	26	-4	-1	27
194A	inpt	M	55-59	minocycline	Oral	200	56.2	TRUE	28	28	-2	-1	29
194A	inpt	M	55-59	minocycline	Oral	200	70.3	TRUE	29	29	-1	-1	30
1CD5	inpt	F	70-74	minocycline	Oral		140	FALSE	128	30	15	97	31
1CD5	inpt	F	70-74	minocycline	Oral		131	FALSE	129	31	16	97	32
1CD5	inpt	F	70-74	minocycline	Oral		114	FALSE	130	32	17	97	33
1CD5	inpt	F	70-74	minocycline	Oral		133	FALSE	131	33	18	97	34
1CD5	inpt	F	70-74	minocycline	Oral		120	FALSE	132	34	19	97	35
1CD5	inpt	F	70-74	minocycline	Oral		122	FALSE	133	35	20	97	36
1CD5	inpt	F	70-74	minocycline	Oral		125	FALSE	134	36	21	97	37
1CD5	inpt	F	70-74	minocycline	Oral		114	FALSE	135	37	22	97	38
1CD5	inpt	F	70-74	minocycline	Oral		118	FALSE	136	38	23	97	39
1CD5	inpt	F	70-74	minocycline	Oral		119	FALSE	137	39	24	97	40
1CD5	inpt	F	70-74	minocycline	Oral		102	FALSE	138	40	25	97	41
1CD5	inpt	F	70-74	minocycline	Oral		98.4	FALSE	139	41	26	97	42
1CD5	inpt	F	70-74	minocycline	Oral		120	FALSE	140	42	27	97	43
1CD5	inpt	F	70-74	minocycline	Oral		100	FALSE	141	43	28	97	44
1CD5	inpt	F	70-74	minocycline	Oral		81.6	FALSE	142	44	29	97	45
1CD5	inpt	F	70-74	minocycline	Oral		92.7	FALSE	143	45	30	97	46
1CD5	inpt	F	70-74	minocycline	Oral		129	FALSE	236	138	123	97	139
1CD5	inpt	F	70-74	minocycline	Oral		126	FALSE	239	141	126	97	142
1CD5	inpt	F	70-74	minocycline	Oral		141	FALSE	242	144	129	97	145
1CD5	inpt	F	70-74	minocycline	Oral		144	FALSE	245	147	132	97	148
1CD5	inpt	F	70-74	minocycline	Oral		107	FALSE	248	150	135	97	151
1CD5	inpt	F	70-74	minocycline	Oral		200	FALSE	252	154	139	97	155
1FFF	inpt	F	65-69	minocycline	Oral		1235	TRUE	12	12	-72	-1	13
1FFF	inpt	F	65-69	minocycline	Oral		549	TRUE	14	14	-70	-1	15
1FFF	inpt	F	65-69	minocycline	Oral		1021	TRUE	16	16	-68	-1	17
1FFF	inpt	F	65-69	minocycline	Oral		873	TRUE	17	17	-67	-1	18
1FFF	inpt	F	65-69	minocycline	Oral		1098	TRUE	19	19	-65	-1	20
24DB	inpt	M	75-79	minocycline	Intravenous		2744	TRUE	28	4	-2	23	5
24DB	inpt	M	75-79	minocycline	Intravenous		2556	TRUE	29	5	-1	23	6
24DB	inpt	M	75-79	minocycline	Intravenous		2316	TRUE	30	6	0	23	7
24DB	inpt	M	75-79	minocycline	Intravenous		2540	TRUE	31	7	1	23	8
24DB	inpt	M	75-79	minocycline	Intravenous		2467	TRUE	32	8	2	23	9
24DB	inpt	M	75-79	minocycline	Intravenous		2576	TRUE	33	9	3	23	10
24DB	inpt	M	75-79	minocycline	Intravenous		2212	TRUE	34	10	4	23	11
24DB	inpt	M	75-79	minocycline	Intravenous		2289	TRUE	35	11	5	23	12
24DB	inpt	M	75-79	minocycline	Intravenous		2265	TRUE	36	12	6	23	13
24DB	inpt	M	75-79	minocycline	Intravenous		2220	TRUE	37	13	7	23	14
24DB	inpt	M	75-79	minocycline	Intravenous		828	FALSE	79	55	49	23	56
24DB	inpt	M	75-79	minocycline	Intravenous		822	FALSE	81	57	51	23	58
24DB	inpt	M	75-79	minocycline	Intravenous		808	FALSE	84	60	54	23	61
24DB	inpt	M	75-79	minocycline	Intravenous		860	FALSE	88	64	58	23	65
267E	inpt	M	70-74	minocycline	Oral		12	TRUE	52	10	-5	41	11
267E	inpt	M	70-74	minocycline	Oral		134	TRUE	53	11	-4	41	12
267E	inpt	M	70-74	minocycline	Oral		100	TRUE	54	12	-3	41	13
267E	inpt	M	70-74	minocycline	Oral		83	TRUE	55	13	-2	41	14
267E	inpt	M	70-74	minocycline	Oral		111	TRUE	56	14	-1	41	15
267E	inpt	M	70-74	minocycline	Oral		142	TRUE	57	15	0	41	16
267E	inpt	M	70-74	minocycline	Oral		145	TRUE	58	16	1	41	17
267E	inpt	M	70-74	minocycline	Oral		102	TRUE	59	17	2	41	18
267E	inpt	M	70-74	minocycline	Intravenous		5.4	TRUE	60	1	-4	41	19
267E	inpt	M	70-74	minocycline	Intravenous		78	TRUE	61	2	-3	41	20
267E	inpt	M	70-74	minocycline	Intravenous		77.2	TRUE	62	3	-2	41	21
267E	inpt	M	70-74	minocycline	Intravenous		95.4	TRUE	63	4	-1	41	22
267E	inpt	M	70-74	minocycline	Intravenous		109	TRUE	66	7	2	41	25
267E	inpt	M	70-74	minocycline	Intravenous		90.1	TRUE	67	8	3	41	26
267E	inpt	M	70-74	minocycline	Intravenous		102	TRUE	68	9	4	41	27
267E	inpt	M	70-74	minocycline	Intravenous		97.2	TRUE	69	10	5	41	28
267E	inpt	M	70-74	minocycline	Intravenous		107	TRUE	70	11	6	41	29
267E	inpt	M	70-74	minocycline	Intravenous		99.4	TRUE	71	12	7	41	30
267E	inpt	M	70-74	minocycline	Intravenous		93.5	FALSE	73	-2	-7	41	32
267E	inpt	M	70-74	minocycline	Intravenous		93.2	FALSE	74	-1	-6	41	33
267E	inpt	M	70-74	minocycline	Intravenous		108	FALSE	75	0	-5	41	34
267E	inpt	M	70-74	minocycline	Intravenous		89.6	TRUE	76	1	-4	41	35
267E	inpt	M	70-74	minocycline	Intravenous		72.9	TRUE	78	3	-2	41	37
267E	inpt	M	70-74	minocycline	Intravenous		8.1	TRUE	79	4	-1	41	38
267E	inpt	M	70-74	minocycline	Intravenous		88.5	TRUE	80	5	0	41	39
267E	inpt	M	70-74	minocycline	Intravenous		100	TRUE	81	6	1	41	40
267E	inpt	M	70-74	minocycline	Intravenous		65.4	TRUE	82	7	2	41	41
267E	inpt	M	70-74	minocycline	Intravenous		64.9	TRUE	83	8	3	41	42
267E	inpt	M	70-74	minocycline	Intravenous		45.1	TRUE	84	9	4	41	43
267E	inpt	M	70-74	minocycline	Intravenous		67.9	TRUE	85	10	5	41	44
267E	inpt	M	70-74	minocycline	Intravenous		70.6	TRUE	86	11	6	41	45
267E	inpt	M	70-74	minocycline	Intravenous		95.8	TRUE	87	12	7	41	46
267E	inpt	M	70-74	minocycline	Intravenous		87.9	FALSE	88	13	8	41	47
267E	inpt	M	70-74	minocycline	Intravenous		92.9	FALSE	89	14	9	41	48
267E	inpt	M	70-74	minocycline	Intravenous		98.9	FALSE	90	15	10	41	49
267E	inpt	M	70-74	minocycline	Intravenous		86.2	FALSE	92	17	12	41	51
267E	inpt	M	70-74	minocycline	Intravenous		79.1	FALSE	94	19	14	41	53
267E	inpt	M	70-74	minocycline	Intravenous		71.6	FALSE	97	22	17	41	56
267E	inpt	M	70-74	minocycline	Intravenous		65.8	FALSE	99	24	19	41	58
267E	inpt	M	70-74	minocycline	Intravenous		72.8	FALSE	107	32	27	41	66
267E	inpt	M	70-74	minocycline	Intravenous		55.2	FALSE	108	33	28	41	67
267E	inpt	M	70-74	minocycline	Intravenous		76.1	FALSE	110	35	30	41	69
267E	inpt	M	70-74	minocycline	Intravenous		137	FALSE	115	40	35	41	74
267E	inpt	M	70-74	minocycline	Intravenous		98.9	FALSE	116	41	36	41	75
267E	inpt	M	70-74	minocycline	Intravenous		108	FALSE	117	42	37	41	76
267E	inpt	M	70-74	minocycline	Intravenous		107	FALSE	118	43	38	41	77
267E	inpt	M	70-74	minocycline	Intravenous		93.7	FALSE	119	44	39	41	78
267E	inpt	M	70-74	minocycline	Intravenous		115	FALSE	120	45	40	41	79
267E	inpt	M	70-74	minocycline	Intravenous		109	FALSE	121	46	41	41	80
2C07	inpt	F	65-69	minocycline	Oral		41.4	TRUE	214	96	-23	117	97
2C07	inpt	F	65-69	minocycline	Oral		55.9	TRUE	244	126	7	117	127
2C07	inpt	F	65-69	minocycline	Oral	200	57.9	FALSE	246	-4	-56	117	129
2C07	inpt	F	65-69	minocycline	Oral	200	80.1	FALSE	248	-2	-54	117	131
2C07	inpt	F	65-69	minocycline	Oral	200	125	FALSE	250	0	-52	117	133
2E53	inpt	M	45-49	minocycline	Intravenous		812	TRUE	5	5	-1	-1	6
2E53	inpt	M	45-49	minocycline	Intravenous		867	TRUE	6	6	0	-1	7

## Sheet: s08
subject_id	on	off
0143	78.05
01AC		209.873
02FA	1050.74
0AF5	133.02	99.05
0CCC	52.5
0E2E	220.6
1055	102.875
11FB		33.4
1361	944.714
13C6	1362.5
16AA	52.3
16BD	42.82	35.6
18D4	33.4231	26.0844
194A	443.571	47.7
1CD5		121.714
1FFF	955.2
24DB	2418.5	829.5
267E	84.7759	92.49
2C07	48.65	87.6667
2E53	839.5

[truncated: 24 more sheets: s09, s10, s11, s12, s13, s14, s15, s16, s17, s18, s19, s20, s21, s22, s23, s24, s25, s26, s27, s28 …]
